# Supplementary material for: Whi3, an S. cerevisiae RNA-Binding Protein, Is a Component of Stress Granules That Regulates Levels of Its Target mRNAs
Source: PLoS One. 2013 Dec 27;8(12):e84060. doi: 10.1371/journal.pone.0084060 (PMC3873981; doi:10.1371/journal.pone.0084060)
Supplement: Table S1 — This table shows the mRNAs that were called targets by analysis of our immunoprecipiation data, our analysis of the data published by Colomina et al [11] , or both. The False discovery rate (FDR) reported by the SAM algorithm was used to call mRNA targets from each data set. We used an FDR cutoff of 1%, corresponding to a 1% chance that a target identified at this threshold is a false discovery. The score given by the SAM algorithm indicates the degree of mRNA enrichment in the immunoprecipitated sample and takes into account the reproducibility. The top 100 high-confidence mRNA targets that had an FDR <1% in both data sets and also have the Whi3 sequence motif are shown with their relative rank. (XLS) [file pone.0084060.s002.xls]

## Sheet: Legend
This table shows the mRNAs that were called targets by analysis of our immunoprecipiation data, our analysis of the data published in Colomina et al (2008), or both. The False discovery rate (FDR) reported by the SAM algorithm was used to call mRNA targets from each data set. We used an FDR cutoff of 1%, corresponding to a 1% chance that a target identified at this threshold is a false discovery.…

## Sheet: Whi3 target sets
YORF	Name	Our SAM Score	Our FDR (%)	Colomina SAM Score	Colomina FDR (%)	Motif?	High Confidence Targets	Description
YGR146C	YGR146C	16.2753	0	12.4114	0	Yes	1	Putative protein of unknown function; induced by iron homeostasis transcription factor Aft2p; multicopy suppressor of a temperature sensitive <i>hsf1</i> mutant
YEL065W	SIT1	14.954	0	9.96302	0	Yes	2	Ferrioxamine B transporter, member of the ARN family of transporters that specifically recognize siderophore-iron chelates; transcription is induced during iron deprivation and diauxic shift; potentially phosphorylated by Cdc28p
YDL038C	YDL038C	14.7006	0	11.4448	0	Yes	3	Putative protein of unknown function; deletion confers sensitivity to 4-(N-(S-glutathionylacetyl)amino) phenylarsenoxide (GSAO)
YJL025W	RRN7	15.4426	0	6.4392	0	Yes	4	Protein involved in the transcription of 35S rRNA genes by RNA polymerase I; component of the core factor (CF) complex also composed of Rrn11p, Rrn6p and TATA-binding protein
YMR122W-A	YMR122W-A	12.6622	0	7.94288	0	Yes	5	Protein of unknown function; green fluorescent protein (GFP)-fusion protein localizes to the cytoplasm and endoplasmic reticulum
YKR052C	MRS4	13.6245	0	6.64687	0	Yes	6	Mitochondrial iron transporter of the mitochondrial carrier family (MCF), very similar to and functionally redundant with Mrs3p; functions under low-iron conditions; may transport other cations in addition to iron
YMR070W	MOT3	12.5045	0	8.10331	0	Yes	7	Nuclear transcription factor with two Cys2-His2 zinc fingers; involved in repression of a subset of hypoxic genes by Rox1p, repression of several DAN/TIR genes during aerobic growth, and repression of ergosterol biosynthetic genes
YGL209W	MIG2	12.2034	0	7.53042	0	Yes	8	Protein containing zinc fingers, involved in repression, along with Mig1p, of SUC2 (invertase) expression by high levels of glucose; binds to Mig1p-binding sites in SUC2 promoter
YPL135W	ISU1	13.3743	0	6.14383	0	Yes	9	Conserved protein of the mitochondrial matrix, performs a scaffolding function during assembly of iron-sulfur clusters, interacts physically and functionally with yeast frataxin (Yfh1p); isu1 isu2 double mutant is inviable
YJR115W	YJR115W	15.9571	0	5.37995	0	Yes	10	Putative protein of unknown function
YOR372C	NDD1	14.4535	0	5.40771	0	Yes	11	Transcriptional activator essential for nuclear division; localized to the nucleus; essential component of the mechanism that activates the expression of a set of late-S-phase-specific genes
YOR052C	YOR29-03	13.5555	0	5.2232	0	Yes	12	Nuclear protein of unknown function; expression induced by nitrogen limitation in a GLN3, GAT1-independent manner and by weak acid
YJL194W	CDC6	12.3817	0	5.48784	0	Yes	13	Essential ATP-binding protein required for DNA replication, component of the pre-replicative complex (pre-RC) which requires ORC to associate with chromatin and is in turn required for Mcm2-7p DNA association; homologous to S. pombe Cdc18p
YER064C	YER064C	9.60254	0	8.63585	0	Yes	14	Non-essential nuclear protein; null mutation has global effects on transcription
YDR422C	SIP1	11.5266	0	5.91267	0	Yes	15	Alternate beta-subunit of the Snf1p kinase complex, may confer substrate specificity; vacuolar protein containing KIS (Kinase-Interacting Sequence) and ASC (Association with Snf1 kinase Complex) domains involved in protein interactions
YDR249C	YDR249C	27.8767	0	4.77178	0	Yes	16	Putative protein of unknown function
YPL141C	YPL141C	11.5191	0	5.71343	0	Yes	17	Putative protein kinase; similar to Kin4p; green fluorescent protein (GFP)-fusion protein localizes to the cytoplasm; YPL141C is not an essential gene
YLR034C	SMF3	10.1745	0	6.19808	0	Yes	18	Putative divalent metal ion transporter involved in iron homeostasis; transcriptionally regulated by metal ions; member of the Nramp family of metal transport proteins
YDR072C	IPT1	9.13482	0	8.54522	0	Yes	19	Inositolphosphotransferase 1, involved in synthesis of mannose-(inositol-P)2-ceramide (M(IP)2C), which is the most abundant sphingolipid in cells, mutation confers resistance to the antifungals syringomycin E and DmAMP1 in some growth media
YHL008C	YHL008C	16.9758	0	4.38052	0	Yes	20	Putative protein of unknown function, does not appear to be involved in monocarboxylic acid transport; green fluorescent protein (GFP)-fusion protein localizes to the vacuole
YBL089W	AVT5	8.89413	0	8.11812	0	Yes	21	Putative transporter, member of a family of seven S. cerevisiae genes (AVT1-7) related to vesicular GABA-glycine transporters
YPL069C	BTS1	11.9976	0	4.84315	0	Yes	22	Geranylgeranyl diphosphate synthase, increases the intracellular pool of geranylgeranyl diphosphate, suppressor of bet2 mutation that causes defective geranylgeranylation of small GTP-binding proteins that mediate vesicular traffic
YAL034C	FUN19	12.5409	0	4.78297	0	Yes	23	Non-essential protein of unknown function
YLL028W	TPO1	9.854	0	5.80216	0	Yes	24	Polyamine transporter that recognizes spermine, putrescine, and spermidine; catalyzes uptake of polyamines at alkaline pH and excretion at acidic pH; phosphorylation enhances activity and sorting to the plasma membrane
YAL040C	CLN3	8.66666	0	7.02815	0	Yes	25	G1 cyclin involved in cell cycle progression; activates Cdc28p kinase to promote the G1 to S phase transition; plays a role in regulating transcription of the other G1 cyclins, CLN1 and CLN2; regulated by phosphorylation and proteolysis
YFR048W	RMD8	11.4597	0	4.82117	0	Yes	26	Cytosolic protein required for sporulation
YNL327W	EGT2	8.37504	0	6.60527	0	Yes	27	Glycosylphosphatidylinositol (GPI)-anchored cell wall endoglucanase required for proper cell separation after cytokinesis, expression is activated by Swi5p and tightly regulated in a cell cycle-dependent manner
YLR094C	GIS3	11.7069	0	4.46769	0	Yes	28	Protein of unknown function
YBL014C	RRN6	9.67658	0	5.06439	0	Yes	29	Protein involved in the transcription of 35S rRNA genes by RNA polymerase I; component of the core factor (CF) complex also composed of Rrn11p, Rrn7p and TATA-binding protein
YPL089C	RLM1	8.64194	0	5.76371	0	Yes	30	MADS-box transcription factor, component of the protein kinase C-mediated MAP kinase pathway involved in the maintenance of cell integrity; phosphorylated and activated by the MAP-kinase Slt2p
YPL116W	HOS3	10.4581	0	4.57515	0	Yes	31	Trichostatin A-insensitive homodimeric histone deacetylase (HDAC) with specificity in vitro for histones H3, H4, H2A, and H2B; similar to Hda1p, Rpd3p, Hos1p, and Hos2p; deletion results in increased histone acetylation at rDNA repeats
YDR205W	MSC2	9.25819	0	5.02915	0	Yes	32	Member of the cation diffusion facilitator family, localizes to the endoplasmic reticulum and nucleus; mutations affect the cellular distribution of zinc and also confer defects in meiotic recombination between homologous chromatids
YHL036W	MUP3	11.8454	0	4.16849	0	Yes	33	Low affinity methionine permease, similar to Mup1p
YBL071W-A	KTI11	10.4679	0	4.39344	0	Yes	34	Protein required for synthesis of diphthamide, a modified histidine residue of translation elongation factor 2; functions with Dph1p, Dph2p, Jjj3p, and Dph5p; required, with Elongator complex, for modification of wobble nucleosides in tRNA
YJL209W	CBP1	14.9126	0	3.6438	0	Yes	35	Mitochondrial protein that interacts with the 5'-untranslated region of the COB mRNA and has a role in its stability and translation; found in a complex at the inner membrane along with Pet309p
YBR239C	YBR239C	15.4543	0	3.5964	0	Yes	36	Putative protein of unknown function; green fluorescent protein (GFP)-fusion protein localizes to the cytoplasm and nucleus; YBR239C is not an essential gene
YHR082C	KSP1	7.8	0	6.47553	0	Yes	37	Nonessential putative serine/threonine protein kinase of unknown cellular role; overproduction causes allele-specific suppression of the prp20-10 mutation
YHR094C	HXT1	8.08609	0	5.76741	0	Yes	38	Low-affinity glucose transporter of the major facilitator superfamily, expression is induced by Hxk2p in the presence of glucose and repressed by Rgt1p when glucose is limiting
YLR403W	SFP1	9.97764	0	4.34495	0	Yes	39	Transcription factor that controls expression of many ribosome biogenesis genes in response to nutrients and stress, regulates G2/M transitions during mitotic cell cycle and DNA-damage response, involved in cell size modulation
YDL117W	CYK3	8.26605	0	5.17279	0	Yes	40	SH3-domain protein located in the mother-bud neck and the cytokinetic actin ring; mutant phenotype and genetic interactions suggest a role in cytokinesis
YNR014W	YNR014W	13.2418	0	3.57597	0	Yes	41	Putative protein of unknown function; expression is cell-cycle regulated, Azf1p-dependent, and heat-inducible
YBR105C	VID24	7.48409	0.0167499	6.27443	0	Yes	42	Peripheral membrane protein located at Vid (vacuole import and degradation) vesicles; regulates fructose-1,6-bisphosphatase (FBPase) targeting to the vacuole; involved in proteasome-dependent catabolite degradation of FBPase
YKR075C	YKR075C	12.7066	0	3.50641	0	Yes	43	Protein of unknown function; similar to YOR062Cp and Reg1p; expression regulated by glucose and Rgt1p; GFP-fusion protein is induced in response to the DNA-damaging agent MMS
YIL006W	YIA6	9.44608	0	4.21627	0	Yes	44	Mitochondrial NAD+ transporter, involved in the transport of NAD+ into the mitochondria (see also YEA6); member of the mitochondrial carrier subfamily; disputed role as a pyruvate transporter; has putative mouse and human orthologs
YGR035C	YGR035C	7.91246	0	5.20663	0	Yes	45	Putative protein of unknown function, potential Cdc28p substrate; transcription is activated by paralogous transcription factors Yrm1p and Yrr1p along with genes involved in multidrug resistance
YML043C	RRN11	10.537	0	3.67074	0	Yes	46	Protein required for rDNA transcription by RNA polymerase I, component of the core factor (CF) of rDNA transcription factor, which also contains Rrn6p and Rrn7p
YOL128C	YGK3	7.05316	0.396347	6.86041	0	Yes	47	Protein kinase related to mammalian glycogen synthase kinases of the GSK-3 family; GSK-3 homologs (Mck1p, Rim11p, Mrk1p, Ygk3p) are involved in control of Msn2p-dependent transcription of stress responsive genes and in protein degradation
YOL036W	YOL036W	7.99786	0	4.92464	0	Yes	48	Protein of unknown function; potential Cdc28p substrate
YDL127W	PCL2	7.15346	0.299607	6.19582	0	Yes	49	G1 cyclin, associates with Pho85p cyclin-dependent kinase (Cdk) to contribute to entry into the mitotic cell cycle, essential for cell morphogenesis; localizes to sites of polarized cell growth
YLR052W	IES3	8.55905	0	4.16993	0	Yes	50	Subunit of the INO80 chromatin remodeling complex
YNL268W	LYP1	7.13658	0.31552	5.45454	0	Yes	51	Lysine permease; one of three amino acid permeases (Alp1p, Can1p, Lyp1p) responsible for uptake of cationic amino acids
YDR156W	RPA14	8.28002	0	4.14879	0	Yes	52	RNA polymerase I subunit A14
YHR008C	SOD2	7.80823	0	4.48477	0	Yes	53	Mitochondrial superoxide dismutase; protects cells against oxygen toxicity
YGL113W	SLD3	11.5367	0	3.1605	0	Yes	54	Protein involved in the initiation of DNA replication, required for proper assembly of replication proteins at the origins of replication; interacts with Cdc45p
YBL061C	SKT5	12.5972	0	3.0049	0	Yes	55	Activator of Chs3p (chitin synthase III), recruits Chs3p to the bud neck via interaction with Bni4p; has similarity to Shc1p, which activates Chs3p during sporulation
YNL328C	MDJ2	9.90355	0	3.47244	0	Yes	56	Constituent of the mitochondrial import motor associated with the presequence translocase; function overlaps with that of Pam18p; stimulates the ATPase activity of Ssc1p to drive mitochondrial import; contains a J domain
YGL125W	MET13	9.30592	0	3.58333	0	Yes	57	Isozyme of methylenetetrahydrofolate reductase, catalyzes the reduction of 5,10-methylenetetrahydrofolate to 5-methyltetrahydrofolate in the methionine biosynthesis pathway
YLR347C	KAP95	6.63863	0.854485	6.16388	0	Yes	58	Karyopherin beta, forms a dimeric complex with Srp1p (Kap60p) that mediates nuclear import of cargo proteins via a nuclear localization signal (NLS), interacts with nucleoporins to guide transport across the nuclear pore complex
YJR117W	STE24	6.52513	0.997226	6.41688	0	Yes	59	Highly conserved zinc metalloprotease that functions in two steps of a-factor maturation, C-terminal CAAX proteolysis and the first step of N-terminal proteolytic processing; contains multiple transmembrane spans
YGL127C	SOH1	8.79505	0	3.62276	0	Yes	60	Subunit of the RNA polymerase II mediator complex; associates with core polymerase subunits to form the RNA polymerase II holoenzyme; involved in telomere maintenance; conserved with other metazoan MED31 subunits
YOR023C	AHC1	7.78002	0	4.2191	0	Yes	61	Subunit of the Ada histone acetyltransferase complex, required for structural integrity of the complex
YLR131C	ACE2	7.92673	0	4.06659	0	Yes	62	Transcription factor that activates expression of early G1-specific genes, localizes to daughter cell nuclei after cytokinesis and delays G1 progression in daughters, localization is regulated by phosphorylation; potential Cdc28p substrate
YLR414C	YLR414C	7.81113	0	4.10997	0	Yes	63	Putative protein of unknown function; green fluorescent protein (GFP)-fusion protein localizes to the bud and cytoplasm; Hog1p is required for transcriptional induction in response to cell wall damage; YLR414C is not an essential gene
YJL056C	ZAP1	11.0175	0	2.87762	0	Yes	64	Zinc-regulated transcription factor, binds to zinc-responsive promoter elements to induce transcription of certain genes in the presence of zinc; regulates its own transcription; contains seven zinc-finger domains
YJL168C	SET2	9.94761	0	3.02661	0	Yes	65	Histone methyltransferase with a role in transcriptional elongation, methylates a lysine residue of histone H3; associates with the C-terminal domain of Rpo21p; histone methylation activity is regulated by phosphorylation status of Rpo21p
YGL028C	SCW11	8.25	0	3.61455	0	Yes	66	Cell wall protein with similarity to glucanases; may play a role in conjugation during mating based on its regulation by Ste12p
YLR077W	FMP25	7.40856	0.0766551	3.97478	0	Yes	67	Putative protein of unknown function; the authentic, non-tagged protein is detected in highly purified mitochondria in high-throughput studies
YER020W	GPA2	6.92359	0.529241	4.40349	0	Yes	68	Nucleotide binding alpha subunit of the heterotrimeric G protein that interacts with the receptor Gpr1p, has signaling role in response to nutrients; green fluorescent protein (GFP)-fusion protein localizes to the cell periphery
YMR165C	PAH1	6.75884	0.711615	4.60133	0	Yes	69	Mg<sup>2+</sup>-dependent phosphatidate (PA) phosphatase, catalyzes the dephosphorylation of PA to yield diacylglycerol and P<sub>i</sub>, responsible for de novo lipid synthesis; homologous to mammalian lipin 1
YBL042C	FUI1	8.0134	0	3.54374	0	Yes	70	High affinity uridine permease, localized to the plasma membrane; not involved in uracil transport
YOR172W	YRM1	7.55959	0	3.63033	0	Yes	71	Zn2-Cys6 zinc-finger transcription factor that activates genes involved in multidrug resistance; paralog of Yrr1p, acting on an overlapping set of target genes
YDL028C	MPS1	7.23853	0.221643	3.91899	0	Yes	72	Dual-specificity kinase required for spindle pole body (SPB) duplication and spindle checkpoint function; substrates include SPB proteins Spc42p, Spc110p, and Spc98p, mitotic exit network protein Mob1p, and checkpoint protein Mad1p
YDR293C	SSD1	9.62044	0	2.5744	0	Yes	73	Protein with a role in maintenance of cellular integrity, interacts with components of the TOR pathway; ssd1 mutant of a clinical S. cerevisiae strain displays elevated virulence
YHR128W	FUR1	6.8025	0.66179	4.06198	0	Yes	74	Uracil phosphoribosyltransferase, synthesizes UMP from uracil; involved in the pyrimidine salvage pathway
YER144C	UBP5	9.06719	0	2.62238	0	Yes	75	Putative ubiquitin-specific protease, closest paralog of Doa4p but has no functional overlap; concentrates at the bud neck
YDR528W	HLR1	13.3939	0	1.97963	0	Yes	76	Protein involved in regulation of cell wall composition and integrity and response to osmotic stress; overproduction suppresses a lysis sensitive PKC mutation; similar to Lre1p, which functions antagonistically to protein kinase A
YLR234W	TOP3	9.92482	0	2.3816	0	Yes	77	DNA Topoisomerase III, conserved protein that functions in a complex with Sgs1p and Rmi1p to relax single-stranded negatively-supercoiled DNA preferentially, involved in telomere stability and regulation of mitotic recombination
YHR171W	ATG7	10.9588	0	2.20591	0	Yes	78	Autophagy-related protein and dual specificity member of the E1 family of ubiquitin-activating enzymes; mediates the conjugation of Atg12p with Atg5p and Atg8p with phosphatidylethanolamine, required steps in autophagosome formation
YOR129C	AFI1	7.27647	0.188049	3.52724	0	Yes	79	Putative component of the outer plaque of the spindle pole body; may be involved in cation homeostasis or multidrug resistance
YMR010W	YMR010W	6.93586	0.516265	3.6541	0	Yes	80	Putative protein of unknown function; green fluorescent protein (GFP)-fusion protein localizes to the cytoplasm; YMR010W is not an essential gene; YMR010W mRNA is transcribed with ADI1
YML032C	RAD52	7.24298	0.217665	3.46413	0	Yes	81	Protein that stimulates strand exchange by facilitating Rad51p binding to single-stranded DNA; anneals complementary single-stranded DNA; involved in the repair of double-strand breaks in DNA during vegetative growth and meiosis
YNL197C	WHI3	7.79497	0	2.87002	0	Yes	82	RNA binding protein that sequesters CLN3 mRNA in cytoplasmic foci; cytoplasmic retention factor for Cdc28p and associated cyclins; regulates cell fate and dose-dependently regulates the critical cell size required for passage through Start
YNL281W	HCH1	7.75391	0	2.84763	0	Yes	83	Heat shock protein regulator that binds to Hsp90p and may stimulate ATPase activity; originally identified as a high-copy number suppressor of a HSP90 loss-of-function mutation; GFP-fusion protein localizes to the cytoplasm and nucleus
YOL078W	AVO1	16.0254	0	1.59426	0.0597025	Yes	84	Component of a membrane-bound complex containing the Tor2p kinase and other proteins, which may have a role in regulation of cell growth
YFR028C	CDC14	8.04237	0	2.57583	0	Yes	85	Protein phosphatase required for mitotic exit; located in the nucleolus until liberated by the FEAR and Mitotic Exit Network in anaphase, enabling it to act on key substrates to effect a decrease in CDK/B-cyclin activity and mitotic exit
YGR249W	MGA1	6.98176	0.468452	3.11183	0	Yes	86	Protein similar to heat shock transcription factor; multicopy suppressor of pseudohyphal growth defects of ammonium permease mutants
YLR238W	FAR10	7.3079	0.160765	2.84819	0	Yes	87	Protein involved in G1 cell cycle arrest in response to pheromone, in a pathway different from the Far1p-dependent pathway; interacts with Far3p, Far7p, Far8p, Far9p, and Far11p; potential Cdc28p substrate
YLR108C	YLR108C	7.35524	0.120593	2.70765	0	Yes	88	Protein of unknown function; green fluorescent protein (GFP)-fusion protein localizes to the nucleus; YLR108C is not an esssential gene
YOR107W	RGS2	11.6307	0	1.59017	0.0597025	Yes	89	Negative regulator of glucose-induced cAMP signaling; directly activates the GTPase activity of the heterotrimeric G protein alpha subunit Gpa2p
YDR192C	NUP42	7.91448	0	2.15151	0	Yes	90	Subunit of the nuclear pore complex (NPC) that localizes exclusively to the cytoplasmic side; involved in RNA export, most likely at a terminal step; interacts with Gle1p
YPL268W	PLC1	9.25438	0	1.78767	0.0263162	Yes	91	Phosphoinositide-specific phospholipase C, hydrolyzes phosphatidylinositol 4,5-biphosphate (PIP2) to generate inositol 1,4,5-triphosphate (IP3) and 1,2-diacylglycerol (DAG); involved in kinetochore function and pseudohyphal differentiation
YLR092W	SUL2	6.92751	0.525093	2.73232	0	Yes	92	High affinity sulfate permease; sulfate uptake is mediated by specific sulfate transporters Sul1p and Sul2p, which control the concentration of endogenous activated sulfate intermediates
YJR056C	YJR056C	6.70884	0.770023	2.92954	0	Yes	93	Hypothetical protein
YOR025W	HST3	8.22452	0	2.02495	0	Yes	94	Member of the Sir2 family of NAD(+)-dependent protein deacetylases; involved along with Hst4p in telomeric silencing, cell cycle progression, radiation resistance, genomic stability and short-chain fatty acid metabolism
YOR273C	TPO4	6.57891	0.928626	2.90362	0	Yes	95	Polyamine transport protein, recognizes spermine, putrescine, and spermidine; localizes to the plasma membrane; member of the major facilitator superfamily
YCL037C	SRO9	8.15838	0	1.98962	0	Yes	96	Cytoplasmic RNA-binding protein that associates with translating ribosomes; involved in heme regulation of Hap1p as a component of the HMC complex, also involved in the organization of actin filaments; contains a La motif
YDR409W	SIZ1	6.72544	0.750465	2.68151	0	Yes	97	SUMO ligase that promotes the attachment of sumo (Smt3p; small ubiquitin-related modifier) to proteins; binds Ubc9p and may bind septins; specifically required for sumoylation of septins in vivo; localized to the septin ring
YPR120C	CLB5	8.50667	0	1.73567	0.0263162	Yes	98	B-type cyclin involved in DNA replication during S phase; activates Cdc28p to promote initiation of DNA synthesis; functions in formation of mitotic spindles along with Clb3p and Clb4p; most abundant during late G1 phase
YOR233W	KIN4	7.5273	0	2.05118	0	Yes	99	Kinase that acts by inhibiting the mitotic exit network (MEN) when the spindle position checkpoint is activated; localized asymmetrically to mother cell cortex, spindle pole body and bud neck
YAR014C	BUD14	7.78248	0	1.87808	0	Yes	100	Protein involved in bud-site selection, Bud14p-Glc7p complex functions as a cortical regulator of dynein; diploid mutants display a random budding pattern instead of the wild-type bipolar pattern
YDL087C	LUC7	8.11266	0	1.68128	0.0597025	Yes		Essential protein associated with the U1 snRNP complex; splicing factor involved in recognition of 5' splice site
YPR079W	MRL1	6.71447	0.763375	2.27692	0	Yes		Membrane protein with similarity to mammalian mannose-6-phosphate receptors, possibly functions as a sorting receptor in the delivery of vacuolar hydrolases
YOR353C	SOG2	9.15815	0	1.38938	0.174945	Yes		Key component of the RAM signaling network, required for proper cell morphogenesis and cell separation after mitosis
YBR132C	AGP2	6.99762	0.452203	2.00592	0	Yes		High affinity polyamine permease, preferentially uses spermidine over putrescine; expression is down-regulated by osmotic stress; plasma membrane carnitine transporter, also functions as a low-affinity amino acid permease
YBR280C	SAF1	6.79423	0.671147	1.66345	0.0597025	Yes		F-Box protein involved in proteasome-dependent degradation of Aah1p during entry of cells into quiescence; interacts with Skp1
YDR464W	SPP41	6.75071	0.721012	1.64097	0.0597025	Yes		Protein involved in negative regulation of expression of spliceosome components PRP4 and PRP3
YNL271C	BNI1	6.84802	0.611	1.49256	0.174945	Yes		Formin, nucleates the formation of linear actin filaments, involved in cell processes such as budding and mitotic spindle orientation which require the formation of polarized actin cables, functionally redundant with BNR1
YEL026W	SNU13	14.4081	0	12.2163	0	No		RNA binding protein, part of U3 snoRNP involved in rRNA processing, part of U4/U6-U5 tri-snRNP involved in mRNA splicing, similar to human 15.5K protein
YNL191W	DUG3	14.4911	0	7.33835	0	No		Probable glutamine amidotransferase, forms a complex with Dug1p and Dug2p to degrade glutathione (GSH) and other peptides containing a gamma-glu-X bond in an alternative pathway to GSH degradation by gamma-glutamyl transpeptidase (Ecm38p)
YGL071W	AFT1	12.2043	0	8.82179	0	No		Transcription factor involved in iron utilization and homeostasis; binds the consensus site PyPuCACCCPu and activates the expression of target genes in response to changes in iron availability
YDR451C	YHP1	15.1632	0	6.31978	0	No		One of two homeobox transcriptional repressors (see also Yox1p), that bind to Mcm1p and to early cell cycle box (ECB) elements of cell cycle regulated genes, thereby restricting ECB-mediated transcription to the M/G1 interval
YOR137C	SIA1	14.2562	0	6.46717	0	No		Protein of unassigned function involved in activation of the Pma1p plasma membrane H+-ATPase by glucose
YGR109C	CLB6	13.3144	0	NA	NA	Yes		B-type cyclin involved in DNA replication during S phase; activates Cdc28p to promote initiation of DNA synthesis; functions in formation of mitotic spindles along with Clb3p and Clb4p; most abundant during late G1
YCR034W	FEN1	12.4965	0	6.67619	0	No		Fatty acid elongase, involved in sphingolipid biosynthesis; acts on fatty acids of up to 24 carbons in length; mutations have regulatory effects on 1,3-beta-glucan synthase, vacuolar ATPase, and the secretory pathway
YNR009W	NRM1	13.811	0	5.83797	0	No		Transcriptional co-repressor of MBF (MCB binding factor)-regulated gene expression; Nrm1p associates stably with promoters via MBF to repress transcription upon exit from G1 phase
YLR018C	POM34	11.5929	0	6.67643	0	No		Integral membrane protein of the nuclear pore; has an important role in maintaining the architecture of the pore complex
YLR073C	YLR073C	10.5553	0	8.5959	0	No		Protein of unknown function; green fluorescent protein (GFP)-fusion protein localizes to endosomes; YLR073C is not an esssential gene
YOR062C	YOR29-13	18.9369	0.0266273	5.3005	0	No		Protein of unknown function; similar to YKR075Cp and Reg1p; expression regulated by glucose and Rgt1p; GFP-fusion protein is induced in response to the DNA-damaging agent MMS
YNR044W	AGA1	10.6365	0	7.14189	0	No		Anchorage subunit of a-agglutinin of a-cells, highly O-glycosylated protein with N-terminal secretion signal and C-terminal signal for addition of GPI anchor to cell wall, linked to adhesion subunit Aga2p via two disulfide bonds
YGR035W-A	YGR035W-A	11.9092	0	NA	NA	Yes		Putative protein of unknown function
YLR332W	MID2	11.5327	0	6.31224	0	No		O-glycosylated plasma membrane protein that acts as a sensor for cell wall integrity signaling and activates the pathway; interacts with Rom2p, a guanine nucleotide exchange factor for Rho1p, and with cell integrity pathway protein Zeo1p
YNL275W	BOR1	11.7629	0	NA	NA	Yes		Boron efflux transporter of the plasma membrane; binds HCO3-, I-, Br-, NO3- and Cl-; has similarity to the characterized boron efflux transporter A. thaliana BOR1
YJL137C	GLG2	9.87276	0	8.59851	0	No		Self-glucosylating initiator of glycogen synthesis, also glucosylates n-dodecyl-beta-D-maltoside; similar to mammalian glycogenin
YLR135W	SLX4	11.3426	0	NA	NA	Yes		Subunit of a complex, with Slx1p, that hydrolyzes 5' branches from duplex DNA in response to stalled or converging replication forks; function overlaps with that of Sgs1p-Top3p
YMR287C	DSS1	11.177	0	NA	NA	Yes		RNase, component of the mitochondrial degradosome along with the ATP-dependent RNA helicase Suv3p; the degradosome associates with the ribosome and mediates turnover of aberrant or unprocessed RNAs
YDL224C	WHI4	9.59443	0	7.64881	0	No		Putative RNA binding protein and partially redundant Whi3p homolog that regulates the cell size requirement for passage through Start and commitment to cell division
YDR481C	PHO8	9.67352	0	7.11202	0	No		Repressible alkaline phosphatase, a glycoprotein localized to the vacuole; regulated by levels of inorganic phosphate and by a system consisting of Pho4p, Pho9p, Pho80p, Pho81p and Pho85p; dephosphorylates phosphotyrosyl peptides
YIL122W	POG1	10.8127	0	5.75818	0	No		Putative transcriptional activator that promotes recovery from pheromone induced arrest; inhibits both alpha-factor induced G1 arrest and repression of CLN1 and CLN2 via SCB/MCB promoter elements; potential Cdc28p substrate; SBF regulated
YDL110C	TMA17	12.3174	0	5.0163	0	No		Protein of unknown function that associates with ribosomes
YLR413W	YLR413W	8.85565	0	8.48238	0	No		Putative protein of unknown function; YLR413W is not an essential gene
YKL171W	YKL171W	10.2485	0	NA	NA	Yes		Putative protein of unknown function; predicted protein kinase; implicated in proteasome function; epitope-tagged protein localizes to the cytoplasm
YGL056C	SDS23	9.43378	0	6.19531	0	No		One of two S. cerevisiae homologs (Sds23p and Sds24p) of the Schizosaccharomyces pombe Sds23 protein, which genetic studies have implicated in APC/cyclosome regulation
YLR067C	PET309	10.2395	0	NA	NA	Yes		Specific translational activator for the COX1 mRNA, also influences stability of intron-containing COX1 primary transcripts; located in the mitochondrial inner membrane
YDR043C	NRG1	9.98542	0	NA	NA	Yes		Transcriptional repressor that recruits the Cyc8p-Tup1p complex to promoters; mediates glucose repression and negatively regulates a variety of processes including filamentous growth and alkaline pH response
YBL104C	YBL103C-A	15.6003	0	4.04217	0	No		Putative protein of unknown function, promoter contains multiple GCN4 binding sites
YLR452C	SST2	9.0201	0	5.87356	0	No		GTPase-activating protein for Gpa1p, regulates desensitization to alpha factor pheromone; also required to prevent receptor-independent signaling of the mating pathway; member of the RGS (regulator of G-protein signaling) family
YOL011W	PLB3	9.90861	0	NA	NA	Yes		Phospholipase B (lysophospholipase) involved in phospholipid metabolism; hydrolyzes phosphatidylinositol and phosphatidylserine and displays transacylase activity in vitro
YDR310C	SUM1	9.76902	0	5.10243	0	No		Transcriptional repressor required for mitotic repression of middle sporulation-specific genes; involved in telomere maintenance, regulated by the pachytene checkpoint
YMR179W	SPT21	9.58709	0	5.19249	0	No		Protein required for normal transcription at several loci including HTA2-HTB2 and HHF2-HHT2, but not required at the other histone loci; functionally related to Spt10p; involved in telomere maintenance
YFR033C	QCR6	8.1252	0	6.87824	0	No		Subunit 6 of the ubiquinol cytochrome-c reductase complex, which is a component of the mitochondrial inner membrane electron transport chain; highly acidic protein; required for maturation of cytochrome c1
YDL160C	DHH1	10.0517	0	4.76124	0	No		Cytoplasmic DExD/H-box helicase, stimulates mRNA decapping, coordinates distinct steps in mRNA function and decay, interacts with both the decapping and deadenylase complexes, may have a role in mRNA export and translation
YML113W	DAT1	8.59496	0	5.58667	0	No		DNA binding protein that recognizes oligo(dA).oligo(dT) tracts; Arg side chain in its N-terminal pentad Gly-Arg-Lys-Pro-Gly repeat is required for DNA-binding; not essential for viability
YDR243C	PRP28	10.1936	0	4.43915	0	No		RNA helicase in the DEAD-box family, involved in RNA isomerization at the 5' splice site
YHR001W-A	QCR10	9.55002	0	NA	NA	Yes		Subunit of the ubiqunol-cytochrome c oxidoreductase complex which includes Cobp, Rip1p, Cyt1p, Cor1p, Qcr2p, Qcr6p, Qcr7p, Qcr8p, Qcr9p, and Qcr10p and comprises part of the mitochondrial respiratory chain
YBL063W	KIP1	9.5308	0	NA	NA	Yes		Kinesin-related motor protein required for mitotic spindle assembly and chromosome segregation; functionally redundant with Cin8p
YHR138C	YHR138C	13.6837	0	3.82977	0	No		Putative protein of unknown function; has similarity to Pbi2p; double null mutant lacking Pbi2p and Yhr138p exhibits highly fragmented vacuoles
YOR085W	OST3	8.09978	0	5.86267	0	No		Gamma subunit of the oligosaccharyltransferase complex of the ER lumen, which catalyzes asparagine-linked glycosylation of newly synthesized proteins; Ost3p is important for N-glycosylation of a subset of proteins
YML027W	YOX1	8.08955	0	5.86082	0	No		Homeodomain-containing transcriptional repressor, binds to Mcm1p and to early cell cycle boxes (ECBs) in the promoters of cell cycle-regulated genes expressed in M/G1 phase; expression is cell cycle-regulated; potential Cdc28p substrate
YBR083W	TEC1	8.19082	0	5.46655	0	No		Transcription factor required for full Ty1 epxression, Ty1-mediated gene activation, and haploid invasive and diploid pseudohyphal growth; TEA/ATTS DNA-binding domain family member
YDL195W	SEC31	7.53023	0	7.04938	0	No		Essential phosphoprotein component (p150) of the COPII coat of secretory pathway vesicles, in complex with Sec13p; required for ER-derived transport vesicle formation
YJL011C	RPC17	9.25976	0	NA	NA	Yes		RNA polymerase III subunit C17; physically interacts with C31, C11, and TFIIIB70; may be involved in the recruitment of pol III by the preinitiation complex
YDR150W	NUM1	10.304	0	4.07949	0	No		Protein required for nuclear migration, localizes to the mother cell cortex and the bud tip; may mediate interactions of dynein and cytoplasmic microtubules with the cell cortex
YJL096W	MRPL49	9.161	0	4.70378	0	No		Mitochondrial ribosomal protein of the large subunit
YHR102W	KIC1	8.36808	0	5.11221	0	No		Protein kinase of the PAK/Ste20 kinase family, required for cell integrity possibly through regulating 1,6-beta-glucan levels in the wall; physically interacts with Cdc31p (centrin), which is a component of the spindle pole body
YNL187W	SWT21	9.22056	0	NA	NA	Yes		Putative protein of unknown function; contains a consensus nuclear export signal (NES) sequence similar to the consensus sequence recognized by Crm1p; may interact with or be fuctionally redundant with Prp40p
YDR508C	GNP1	9.10481	0	4.65601	0	No		High-affinity glutamine permease, also transports Leu, Ser, Thr, Cys, Met and Asn; expression is fully dependent on Grr1p and modulated by the Ssy1p-Ptr3p-Ssy5p (SPS) sensor of extracellular amino acids
YGL197W	MDS3	9.73165	0	4.24918	0	No		Protein with an N-terminal kelch-like domain, putative negative regulator of early meiotic gene expression; required, with Pmd1p, for growth under alkaline conditions
YPR149W	NCE102	7.62279	0	5.89939	0	No		Protein of unknown function; contains transmembrane domains; involved in secretion of proteins that lack classical secretory signal sequences; component of the detergent-insoluble glycolipid-enriched complexes (DIGs)
YOL010W	RCL1	10.4943	0	3.89856	0	No		RNA terminal phosphate cyclase-like protein involved in rRNA processing at sites A0, A1, and A2; does not possess detectable RNA cyclase activity
YHL029C	OCA5	7.79201	0	5.68287	0	No		Cytoplasmic protein required for replication of Brome mosaic virus in S. cerevisiae, which is a model system for studying replication of positive-strand RNA viruses in their natural hosts
YGL190C	CDC55	12.2598	0	3.66031	0	No		Non-essential regulatory subunit B of protein phosphatase 2A; has multiple roles in mitosis and protein biosynthesis; found in the nucleus of most cells but also at the bud neck (large-budded cells) and at the bud tip (small-budded cells)
YOL020W	TAT2	9.15164	0	NA	NA	Yes		High affinity tryptophan and tyrosine permease, overexpression confers FK506 resistance
YMR296C	LCB1	7.16137	0.292199	10.6489	0	No		Component of serine palmitoyltransferase, responsible along with Lcb2p for the first committed step in sphingolipid synthesis, which is the condensation of serine with palmitoyl-CoA to form 3-ketosphinganine
YGR108W	CLB1	9.28213	0	4.33512	0	No		B-type cyclin involved in cell cycle progression; activates Cdc28p to promote the transition from G2 to M phase; accumulates during G2 and M, then targeted via a destruction box motif for ubiquitin-mediated degradation by the proteasome
YEL034W	HYP2	7.23481	0.224972	6.49142	0	No		Translation initiation factor eIF-5A, promotes formation of the first peptide bond; similar to and functionally redundant with Anb1p; possible role in translation elongation; undergoes an essential hypusination modification
YGR243W	FMP43	9.21583	0	4.17302	0	No		Putative protein of unknown function; the authentic, non-tagged protein is detected in highly purified mitochondria in high-throughput studies
YNL176C	YNL176C	10.2489	0	3.7376	0	No		Cell cycle-regulated gene of unknown function, promoter bound by Fkh2p
YNL298W	CLA4	8.61959	0	NA	NA	Yes		Cdc42p activated signal transducing kinase of the PAK (p21-activated kinase) family, involved in septin ring assembly and cytokinesis; directly phosphorylates septins Cdc3p and Cdc10p; other yeast PAK family members are Ste20p and Skm1p
YML020W	YML020W	9.82297	0	3.84985	0	No		Putative protein of unknown function
YCR081W	SRB8	13.1008	0	3.37379	0	No		Subunit of the RNA polymerase II mediator complex; associates with core polymerase subunits to form the RNA polymerase II holoenzyme; essential for transcriptional regulation; involved in glucose repression
YNL068C	FKH2	12.9026	0	3.37265	0	No		Forkhead family transcription factor with a major role in the expression of G2/M phase genes; positively regulates transcriptional elongation; negative role in chromatin silencing at HML and HMR; substrate of the Cdc28p/Clb5p kinase
YJL019W	MPS3	10.1048	0	3.73248	0	No		Essential integral membrane protein required for spindle pole body duplication and for nuclear fusion, localizes to the spindle pole body half bridge, interacts with DnaJ-like chaperone Jem1p and with centrin homolog Cdc31p
YMR257C	PET111	8.58935	0	NA	NA	Yes		Specific translational activator for the COX2 mRNA, located in the mitochondrial inner membrane
YOR316C	COT1	7.63324	0	5.08637	0	No		Vacuolar transporter that mediates zinc transport into the vacuole; overexpression confers resistance to cobalt and rhodium
YOR316C-A	YOR316C-A	8.52933	0	NA	NA	Yes		Putative protein of unknown function; identified by fungal homology and RT-PCR
YGR077C	PEX8	7.31132	0.157831	5.45494	0	No		Intraperoxisomal organizer of the peroxisomal import machinery, tightly associated with the lumenal face of the peroxisomal membrane, essential for peroxisome biogenesis, binds PTS1-signal receptor Pex5p
YLR297W	YLR297W	11.5365	0	3.3858	0	No		Putative protein of unknown function; green fluorescent protein (GFP)-fusion protein localizes to the vacuole; YLR297W is not an essential gene
YBR290W	BSD2	10.6875	0	3.45467	0	No		Heavy metal ion homeostasis protein, facilitates trafficking of Smf1p and Smf2p metal transporters to the vacuole where they are degraded, controls metal ion transport, prevents metal hyperaccumulation, functions in copper detoxification
YGL176C	YGL176C	8.36664	0	NA	NA	Yes		Putative protein of unknown function; deletion mutant is viable and has no detectable phenotype
YDR524C	AGE1	7.27505	0.189295	5.41576	0	No		ADP-ribosylation factor (ARF) GTPase activating protein (GAP) effector, involved in the secretory and endocytic pathways; contains C2C2H2 cysteine/histidine motif
YML123C	PHO84	21.575	0.0323945	3.05859	0	No		High-affinity inorganic phosphate (Pi) transporter and low-affinity manganese transporter; regulated by Pho4p and Spt7p; mutation confers resistance to arsenate; exit from the ER during maturation requires Pho86p
YOR307C	SLY41	7.04815	0.40132	6.35797	0	No		Protein involved in ER-to-Golgi transport
YHR136C	SPL2	8.26693	0	NA	NA	Yes		Protein with similarity to cyclin-dependent kinase inhibitors, overproduction suppresses a plc1 null mutation; green fluorescent protein (GFP)-fusion protein localizes to the cytoplasm in a punctate pattern
YGL178W	MPT5	7.42337	0.0646964	4.67675	0	No		Member of the Puf family of RNA-binding proteins; binds to mRNAs encoding chromatin modifiers and spindle pole body components; involved in longevity, maintenance of cell wall integrity, and sensitivity to and recovery from pheromone arrest
YNR046W	TRM112	7.04881	0.400663	5.52008	0	No		Subunit of an adoMet-dependent tRNA methyltransferase (MTase) complex (Trm11p-Trm112p), required for the methylation of the guanosine nucleotide at position 10 (m2G10) in tRNAs; putative zinc binding subunit of other MTase-related proteins
YPL125W	KAP120	6.68872	0.793932	7.27797	0	No		Karyopherin with a role in the assembly or export of 60S ribosomal subunits
YPL256C	CLN2	15.801	0	2.90817	0	No		G1 cyclin involved in regulation of the cell cycle; activates Cdc28p kinase to promote the G1 to S phase transition; late G1 specific expression depends on transcription factor complexes, MBF (Swi6p-Mbp1p) and SBF (Swi6p-Swi4p)
YPR119W	CLB2	9.95045	0	3.3525	0	No		B-type cyclin involved in cell cycle progression; activates Cdc28p to promote the transition from G2 to M phase; accumulates during G2 and M, then targeted via a destruction box motif for ubiquitin-mediated degradation by the proteasome
YLR381W	CTF3	8.0605	0	NA	NA	Yes		Outer kinetochore protein that forms a complex with Mcm16p and Mcm22p; may bind the kinetochore to spindle microtubules
YOR026W	BUB3	9.20856	0	3.58599	0	No		Kinetochore checkpoint WD40 repeat protein that localizes to kinetochores during prophase and metaphase, delays anaphase in the presence of unattached kinetochores; forms complexes with Mad1p-Bub1p and with Cdc20p, binds Mad2p and Mad3p
YDL167C	NRP1	9.2436	0	3.49881	0	No		Protein of unknown function, rich in asparagine residues
YJL090C	DPB11	7.11023	0.34066	4.92389	0	No		Essential BRCT repeat protein, required on the prereplicative complex at replication origins for loading DNA polymerases to initiate DNA synthesis, also required for S/M checkpoint control
YHR103W	SBE22	9.24373	0	3.44318	0	No		Protein involved in the transport of cell wall components from the Golgi to the cell surface; similar in structure and functionally redundant with Sbe2p; involved in bud growth
YBR114W	RAD16	8.5361	0	3.62685	0	No		Protein that recognizes and binds damaged DNA in an ATP-dependent manner (with Rad7p) during nucleotide excision repair; subunit of Nucleotide Excision Repair Factor 4 (NEF4) and the Elongin-Cullin-Socs (ECS) ligase complex
YGR049W	SCM4	7.1032	0.347426	4.76014	0	No		Potential regulatory effector of CDC4 function, suppresses a temperature-sensitive allele of CDC4, tripartite protein structure in which a charged region separates two uncharged domains, not essential for mitosis or meiosis
YEL004W	YEA4	8.21449	0	3.66746	0	No		Uridine diphosphate-N-acetylglucosamine (UDP-GlcNAc) transporter required for cell wall chitin synthesis; localized to the ER
YGL055W	OLE1	6.82545	0.636044	5.36537	0	No		Fatty acid desaturase, required for monounsaturated fatty acid synthesis and for normal distribution of mitochondria
YNL156C	NSG2	7.18033	0.274583	4.52243	0	No		Protein involved in regulation of sterol biosynthesis; specifically stabilizes Hmg2p, one of two HMG-CoA isoenzymes that catalyze the rate-limiting step in sterol biosynthesis; homolog of mammalian INSIG proteins
YOR098C	NUP1	7.44396	0.0482401	4.12307	0	No		Nuclear pore complex (NPC) subunit, involved in protein import/export and in export of RNAs, possible karyopherin release factor that accelerates release of karyopherin-cargo complexes after transport across NPC; potential Cdc28p substrate
YGR023W	MTL1	6.12997	1.5559	6.78274	0	Yes		Protein with both structural and functional similarity to Mid2p, which is a plasma membrane sensor required for cell integrity signaling during pheromone-induced morphogenesis; suppresses rgd1 null mutations
YOR044W	IRC23	6.69934	0.781282	5.41968	0	No		Putative protein of unknown function; green fluorescent protein (GFP)-fusion localizes to the ER; null mutant displays increased levels of spontaneous Rad52 foci
YBL029W	YBL029W	7.74731	0	NA	NA	Yes		Non-essential protein of unknown function
YOR058C	ASE1	7.81324	0	3.7614	0	No		Mitotic spindle midzone localized microtubule-associated protein (MAP) family member; required for spindle elongation and stabilization; undergoes cell cycle-regulated degradation by anaphase promoting complex; potential Cdc28p substrate
YGL010W	YGL010W	7.72889	0	NA	NA	Yes		Putative protein of unknown function; YGL010W is not an essential gene
YDL025C	YDL025C	11.4911	0	2.82675	0	No		Putative protein kinase, potentially phosphorylated by Cdc28p; YDL025C is not an essential gene
YLR343W	GAS2	7.66122	0	NA	NA	Yes		1,3-beta-glucanosyltransferase, involved with Gas4p in spore wall assembly; has similarity to Gas1p
YPL039W	YPL039W	7.35546	0.120414	3.94809	0	No		Putative protein of unknown function; YPL039W is not an essential gene
YAL041W	CDC24	10.3914	0	2.88415	0	No		Guanine nucleotide exchange factor (GEF or GDP-release factor) for Cdc42p; required for polarity establishment and maintenance, and mutants have morphological defects in bud formation and shmooing
YLR446W	YLR446W	7.61634	0	NA	NA	Yes		Putative protein of unknown function with similarity to hexokinases; transcript is upregulated during sporulation and the unfolded protein response; YLR446W is not an essential gene
YKR099W	BAS1	8.60073	0	3.31471	0	No		Myb-related transcription factor involved in regulating basal and induced expression of genes of the purine and histidine biosynthesis pathways; also involved in regulation of meiotic recombination at specific genes
YAL028W	FRT2	7.63688	0	3.67769	0	No		Tail-anchored endoplasmic reticulum membrane protein, interacts with homolog Frt1p but is not a substrate of calcineurin (unlike Frt1p), promotes growth in conditions of high Na+, alkaline pH, or cell wall stress; potential Cdc28p substrate
YFL024C	EPL1	9.44574	0	3.01801	0	No		Component of NuA4, which is an essential histone H4/H2A acetyltransferase complex; homologous to Drosophila Enhancer of Polycomb
YDL109C	YDL109C	10.9638	0	2.7012	0	No		Putative lipase; involved in lipid metabolism; YDL109C is not an essential gene
YGR166W	KRE11	6.91543	0.537921	4.38478	0	No		Protein involved in biosynthesis of cell wall beta-glucans; subunit of the TRAPP (transport protein particle) complex, which is involved in the late steps of endoplasmic reticulum to Golgi transport
YDL180W	YDL180W	6.86184	0.595815	4.4136	0	No		Putative protein of unknown function; green fluorescent protein (GFP)-fusion protein localizes to the vacuole
YDR096W	GIS1	7.25987	0.20266	3.80617	0	No		JmjC domain-containing histone demethylase; transcription factor involved in the expression of genes during nutrient limitation; also involved in the negative regulation of DPP1 and PHR1
YGL014W	PUF4	11.9221	0	2.59234	0	No		Member of the PUF protein family, which is defined by the presence of Pumilio homology domains that confer RNA binding activity; preferentially binds mRNAs encoding nucleolar ribosomal RNA-processing factors
YIL023C	YKE4	6.67118	0.814959	4.68321	0	No		Zinc transporter; localizes to the ER; null mutant is sensitive to calcofluor white, leads to zinc accumulation in cytosol; ortholog of the mouse KE4 and member of the ZIP (ZRT, IRT-like Protein) family
YLR116W	MSL5	6.18278	1.47556	5.20981	0	Yes		Component of the commitment complex, which defines the first step in the splicing pathway; essential protein that interacts with Mud2p and Prp40p, forming a bridge between the intron ends; also involved in nuclear retention of pre-mRNA
YMR236W	TAF9	5.99477	1.76985	5.35813	0	Yes		Subunit (17 kDa) of TFIID and SAGA complexes, involved in RNA polymerase II transcription initiation and in chromatin modification, similar to histone H3
YER008C	SEC3	6.28607	1.32352	4.93781	0	Yes		Non-essential subunit of the exocyst complex (Sec3p, Sec5p, Sec6p, Sec8p, Sec10p, Sec15p, Exo70p, Exo84p) which mediates targeting of post-Golgi vesicles to sites of active exocytosis; Sec3p specifically is a spatial landmark for secretion
YML108W	YML108W	7.37079	0.107641	NA	NA	Yes		Putative protein of unknown function whose structure defines a new subfamily of the split beta-alpha-beta sandwiches; green fluorescent protein (GFP)-fusion protein localizes to the cytoplasm and nucleus; YML108W is not an essential gene
YJL112W	MDV1	7.36933	0.108851	NA	NA	Yes		Peripheral protein of the cytosolic face of the mitochondrial outer membrane, required for mitochondrial fission; interacts with Fis1p and with the dynamin-related GTPase Dnm1p; contains WD repeats
YGL162W	SUT1	5.77808	2.13792	5.50405	0	Yes		Transcription factor of the Zn[II]2Cys6 family involved in sterol uptake; involved in induction of hypoxic gene expression
YGR096W	TPC1	6.93121	0.521182	3.95812	0	No		Mitochondrial membrane transporter that mediates uptake of the essential cofactor thiamine pyrophosphate (ThPP) into mitochondria; expression appears to be regulated by carbon source; member of the mitochondrial carrier family
YJL144W	YJL144W	7.32711	0.144329	NA	NA	Yes		Cytoplasmic hydrophilin of unknown function, possibly involved in the dessication response; expression induced by osmotic stress, starvation and during stationary phase; GFP-fusion protein is induced by the DNA-damaging agent MMS
YDR425W	SNX41	7.07271	0.377076	3.80945	0	No		Sorting nexin, involved in the retrieval of late-Golgi SNAREs from the post-Golgi endosome to the trans-Golgi network; forms a complex with Snx4p and Atg20p
YBL066C	SEF1	11.0022	0	2.54457	0	No		Putative transcription factor, has homolog in Kluyveromyces lactis
YOL026C	MIM1	14.4798	0	2.37494	0	No		Mitochondrial outer membrane protein, required for assembly of the translocase of the outer membrane (TOM) complex and thereby for mitochondrial protein import; N terminus is exposed to the cytosol: transmembrane segment is highly conserved
YMR111C	YMR111C	7.31356	0.155906	NA	NA	Yes		Protein of unknown function; green fluorescent protein (GFP)-fusion protein localizes to the nucleus; YMR111C is not an essential gene
YDR006C	SOK1	7.21731	0.240744	3.61533	0	No		Protein whose overexpression suppresses the growth defect of mutants lacking protein kinase A activity; involved in cAMP-mediated signaling; localized to the nucleus; similar to the mouse testis-specific protein PBS13
YDL054C	MCH1	8.64433	0	2.93032	0	No		Protein with similarity to mammalian monocarboxylate permeases, which are involved in transport of monocarboxylic acids across the plasma membrane; mutant is not deficient in monocarboxylate transport
YDR033W	MRH1	6.97319	0.477294	3.85642	0	No		Protein that localizes primarily to the plasma membrane, also found at the nuclear envelope; has similarity to Hsp30p and Yro2p, which are induced during heat shock
YJL058C	BIT61	9.39791	0	2.79233	0	No		Subunit of TORC2 (Tor2p-Lst8p-Avo1-Avo2-Tsc11p-Bit61p-Slm1p-Slm2p), a membrane-associated complex that regulates cell cycle-dependent actin cytoskeletal dynamics during polarized growth and cell wall integrity
YDR351W	SBE2	7.27529	0.189081	NA	NA	Yes		Protein involved in the transport of cell wall components from the Golgi to the cell surface; required for bud growth
YBR165W	UBS1	7.08591	0.36418	3.6754	0	No		Ubiquitin-conjugating enzyme suppressor that functions as a general positive regulator of Cdc34p activity; nuclear protein that may represent a link between nucleocytoplasmic transport and ubiquitin ligase activity
YKR021W	ALY1	7.32076	0.149742	3.42545	0	No		Putative protein of unknown function; green fluorescent protein (GFP)-fusion protein localizes to the cytoplasm
YIL119C	RPI1	9.19941	0	2.80852	0	No		Putative transcriptional regulator; overexpression suppresses the heat shock sensitivity of wild-type RAS2 overexpression and also suppresses the cell lysis defect of an mpk1 mutation
YKR044W	UIP5	9.65804	0	2.68671	0	No		Protein of unknown function that interacts with Ulp1p, a Ubl (ubiquitin-like protein)-specific protease for Smt3p protein conjugates
YGR084C	MRP13	10.6483	0	2.50442	0	No		Mitochondrial ribosomal protein of the small subunit
YNL305C	YNL305C	6.96164	0.489273	3.7859	0	No		Putative protein of unknown function; green fluorescent protein (GFP)-fusion protein localizes to the vacuole; YNL305C is not an essential gene
YIL031W	ULP2	7.68066	0	3.20244	0	No		Peptidase that deconjugates Smt3/SUMO-1 peptides from proteins, plays a role in chromosome cohesion at centromeric regions and recovery from checkpoint arrest induced by DNA damage or DNA replication defects; potential Cdc28p substrate
YHL023C	RMD11	7.4047	0.079792	3.3204	0	No		Protein required for sporulation
YOR031W	CRS5	7.21431	0.243463	NA	NA	Yes		Copper-binding metallothionein, required for wild-type copper resistance
YCR107W	AAD3	5.04166	3.6328	6.69159	0	Yes		Putative aryl-alcohol dehydrogenase with similarity to P. chrysosporium aryl-alcohol dehydrogenase; mutational analysis has not yet revealed a physiological role
YNL278W	CAF120	6.67773	0.807092	3.91949	0	No		Part of the evolutionarily-conserved CCR4-NOT transcriptional regulatory complex involved in controlling mRNA initiation, elongation, and degradation
YLR459W	GAB1	7.15844	0.294937	NA	NA	Yes		GPI transamidase subunit, involved in attachment of glycosylphosphatidylinositol (GPI) anchors to proteins; may have a role in recognition of the attachment signal or of the lipid portion of GPI
YDL020C	RPN4	5.97145	1.80796	4.35687	0	Yes		Transcription factor that stimulates expression of proteasome genes; Rpn4p levels are in turn regulated by the 26S proteasome in a negative feedback control mechanism; RPN4 is transcriptionally regulated by various stress responses
YMR209C	YMR209C	6.58964	0.915143	3.90357	0	No		Putative protein of unknown function; YMR209C is not an essential gene
YDR466W	PKH3	7.12938	0.322355	NA	NA	Yes		Protein kinase with similarity to mammalian phosphoinositide-dependent kinase 1 (PDK1) and yeast Pkh1p and Pkh2p, two redundant upstream activators of Pkc1p; identified as a multicopy suppressor of a pkh1 pkh2 double mutant
YBR175W	SWD3	7.1133	0.337706	3.3337	0	No		Essential subunit of the COMPASS (Set1C) complex, which methylates histone H3 on lysine 4 and is required in transcriptional silencing near telomeres; WD40 beta propeller superfamily member and ortholog of mammalian WDR5
YNL321W	VNX1	9.46293	0	2.51135	0	No		Protein of unknown function, potential Cdc28p substrate
YPL188W	POS5	5.60227	2.45998	4.70019	0	Yes		Mitochondrial NADH kinase, phosphorylates NADH; also phosphorylates NAD(+) with lower specificity; required for the response to oxidative stress
YER129W	SAK1	6.61893	0.878712	3.76488	0	No		Upstream kinase for the SNF1 complex; partially redundant function with Elm1p and Tos3p; members of this family of kinases have functional orthology with LKB1, a mammalian kinase associated with Peutz-Jeghers cancer-susceptibility syndrome
YNL201C	PSY2	7.23463	0.225133	3.11658	0	No		Putative subunit of an evolutionarily conserved protein phosphatase complex containing the catalytic subunit Pph3p and the regulatory subunit Psy4p; required for cisplatin and oxaliplatin resistance; localizes to nucleus
YLR047C	FRE8	8.06337	0	2.75412	0	No		Protein with sequence similarity to iron/copper reductases, involved in iron homeostasis; deletion mutant has iron deficiency/accumulation growth defects; expression increased in the absence of copper-responsive transcription factor Mac1p
YGL236C	MTO1	9.73433	0	2.38849	0	No		Mitochondrial protein, forms a heterodimer complex with Mss1p that performs the 5-carboxymethylaminomethyl modification of the wobble uridine base in mitochondrial tRNAs; required for respiration in paromomycin-resistant 15S rRNA mutants
YLR072W	YLR072W	9.86202	0	2.31445	0	No		Protein of unknown function; green fluorescent protein (GFP)-fusion protein localizes to the cytoplasm in a punctate pattern; YLR072W is not an esssential gene
YOR018W	ROD1	6.98933	0.46068	3.27166	0	No		Membrane protein; overexpression confers resistance to the GST substrate o-dinitrobenzene as well as to zinc and calcium; contains 2 PY motifs, which are required for Rod1p interaction with Rsp5p, a hect-type ubiquitin ligase
YJL201W	ECM25	6.34006	1.24675	3.68173	0	Yes		Non-essential protein of unknown function; promoter contains a consensus binding sequence for factor Abf1p
YMR064W	AEP1	7.59371	0	2.81049	0	No		Protein required for expression of the mitochondrial OLI1 gene encoding subunit 9 of F1-F0 ATP synthase
YPR041W	TIF5	8.90381	0	2.47157	0	No		Translation initiation factor eIF-5; N-terminal domain functions as a GTPase-activating protein to mediate hydrolysis of ribosome-bound GTP; C-terminal domain is the core of ribosomal preinitiation complex formation
YER132C	PMD1	7.22121	0.237215	2.96628	0	No		Protein with an N-terminal kelch-like domain, putative negative regulator of early meiotic gene expression; required, with Mds3p, for growth under alkaline conditions
YBR156C	SLI15	5.86173	1.99211	3.8526	0	Yes		Subunit of the Ipl1p-Sli15p-Bir1p complex that regulates kinetochore-microtubule attachments, activation of the spindle tension checkpoint, and mitotic spindle disassembly; regulates the activity and localization of the Ipl1p aurora kinase
YDR186C	YDR186C	6.609	0.891001	3.47142	0	No		Putative protein of unknown function; may interact with ribosomes, based on co-purification experiments; green fluorescent protein (GFP)-fusion protein localizes to the cytoplasm
YHR195W	NVJ1	10.1717	0	2.158	0	No		Nuclear envelope protein that interacts with the vacuolar membrane protein Vac8p to promote formation of nucleus-vacuole junctions during piecemeal microautophagy of the nucleus (PMN)
YOR301W	RAX1	6.62714	0.868582	3.40616	0	No		Protein involved in bud site selection during bipolar budding; localization requires Rax2p; has similarity to members of the insulin-related peptide superfamily
YFL025C	BST1	6.79205	0.673623	3.31009	0	No		GPI inositol deacylase of the ER that negatively regulates COPII vesicle formation, prevents production of vesicles with defective subunits, required for proper discrimination between resident ER proteins and Golgi-bound cargo molecules
YDR143C	SAN1	4.92497	3.90547	4.81782	0	Yes		Ubiquitin-protein ligase, involved in the proteasome-dependent degradation of aberrant nuclear proteins; san1 mutations suppress sir4, spt16, and cdc68 mutations, suggesting a role in chromatin silencing
YPL137C	GIP3	5.16477	3.35587	4.47587	0	Yes		Glc7-interacting protein whose overexpression relocalizes Glc7p from the nucleus and prevents chromosome segregation; may interact with ribosomes, based on co-purification experiments
YCR067C	SED4	5.36619	2.9264	4.20724	0	Yes		Integral endoplasmic reticulum membrane protein, functions as a positive regulator of Sar1p probably through inhibition of GTPase activation by Sec23p; binds Sec16p, participates in vesicle formation, similar to Sec12p
YKL198C	PTK1	7.79744	0	2.60092	0	No		Putative serine/threonine protein kinase that regulates spermine uptake; involved in polyamine transport; possible mitochondrial protein
YLR371W	ROM2	6.9153	0.538062	3.1343	0	No		GDP/GTP exchange protein (GEP) for Rho1p and Rho2p; mutations are synthetically lethal with mutations in rom1, which also encodes a GEP
YDR228C	PCF11	6.3507	1.23182	3.38811	0	Yes		mRNA 3' end processing factor, essential component of cleavage and polyadenylation factor IA (CF IA), involved in pre-mRNA 3' end processing and in transcription termination; binds C-terminal domain of largest subunit of RNA pol II (Rpo21p)
YHR006W	STP2	8.99216	0	2.24242	0	No		Transcription factor, activated by proteolytic processing in response to signals from the SPS sensor system for external amino acids; activates transcription of amino acid permease genes
YER075C	PTP3	6.80389	0.660229	NA	NA	Yes		Phosphotyrosine-specific protein phosphatase involved in the inactivation of mitogen-activated protein kinase (MAPK) during osmolarity sensing; dephosporylates Hog1p MAPK and regulates its localization; localized to the cytoplasm
YOL060C	MAM3	5.28334	3.09952	4.00194	0	Yes		Protein required for normal mitochondrial morphology, has similarity to hemolysins
YML094W	GIM5	7.22832	0.230803	2.72907	0	No		Subunit of the heterohexameric cochaperone prefoldin complex which binds specifically to cytosolic chaperonin and transfers target proteins to it
YNL164C	IBD2	7.83125	0	2.46863	0	No		Component of the BUB2-dependent spindle checkpoint pathway, interacts with Bfa1p and functions upstream of Bub2p and Bfa1p
YOR147W	MDM32	4.41128	5.22328	4.91119	0	Yes		Mitochondrial inner membrane protein with similarity to Mdm31p, required for normal mitochondrial morphology and inheritance; interacts genetically with MMM1, MDM10, MDM12, and MDM34
YJR091C	JSN1	5.81842	2.06702	3.47813	0	Yes		Member of the Puf family of RNA-binding proteins, interacts with mRNAs encoding membrane-associated proteins; overexpression suppresses a tub2-150 mutation and causes increased sensitivity to benomyl in wild-type cells
YPL265W	DIP5	4.32365	5.46672	4.86618	0	Yes		Dicarboxylic amino acid permease, mediates high-affinity and high-capacity transport of L-glutamate and L-aspartate; also a transporter for Gln, Asn, Ser, Ala, and Gly
YKR096W	YKR096W	4.65705	4.56915	4.39948	0	Yes		Protein of unknown function that may interact with ribosomes, based on co-purification experiments; green fluorescent protein (GFP)-fusion protein localizes to the nucleus and cytoplasm; predicted to contain a PINc (PilT N terminus) domain
YNL078W	NIS1	4.14022	5.99325	5.03729	0	Yes		Protein localized in the bud neck at G2/M phase; physically interacts with septins; possibly involved in a mitotic signaling network
YDR085C	AFR1	4.33706	5.42913	4.7363	0	Yes		Alpha-factor pheromone receptor regulator, negatively regulates pheromone receptor signaling; required for normal mating projection (shmoo) formation; required for Spa2p to recruit Mpk1p to shmoo tip during mating; interacts with Cdc12p
YJL103C	GSM1	5.77395	2.14526	3.4026	0	Yes		Putative zinc cluster protein of unknown function; proposed to be involved in the regulation of energy metabolism, based on patterns of expression and sequence analysis
YJL078C	PRY3	5.06841	3.5717	3.86049	0	Yes		Protein of unknown function, has similarity to Pry1p and Pry2p and to the plant PR-1 class of pathogen related proteins
YKL015W	PUT3	4.84451	4.09928	4.0431	0	Yes		Transcriptional activator of proline utilization genes, constitutively binds PUT1 and PUT2 promoter sequences and undergoes a conformational change to form the active state; has a Zn(2)-Cys(6) binuclear cluster domain
YLR373C	VID22	8.13883	0	2.19654	0	No		Glycosylated integral membrane protein localized to the plasma membrane; plays a role in fructose-1,6-bisphosphatase (FBPase) degradation; involved in FBPase transport from the cytosol to Vid (vacuole import and degradation) vesicles
YNL238W	KEX2	3.15794	9.17341	7.39544	0	Yes		Subtilisin-like protease (proprotein convertase), a calcium-dependent serine protease involved in the activation of proproteins of the secretory pathway
YDR038C	ENA5	5.10027	3.49958	3.80981	0	Yes		Protein with similarity to P-type ATPase sodium pumps
YKR080W	MTD1	7.98482	0	2.23183	0	No		NAD-dependent 5,10-methylenetetrahydrafolate dehydrogenase, plays a catalytic role in oxidation of cytoplasmic one-carbon units; expression is regulated by Bas1p and Bas2p, repressed by adenine, and may be induced by inositol and choline
YMR166C	YMR166C	8.18617	0	2.16202	0	No		Predicted transporter of the mitochondrial inner membrane; has similarity to human mitochondrial ATP-Mg/Pi carriers; YMR166C is not an essential gene
YGR091W	PRP31	7.692	0	2.31268	0	No		Splicing factor, component of the U4/U6-U5 snRNP complex
YJR019C	TES1	7.26605	0.197205	2.47833	0	No		Peroxisomal acyl-CoA thioesterase likely to be involved in fatty acid oxidation rather than fatty acid synthesis; conserved protein also found in human peroxisomes; TES1 mRNA levels increase during growth on fatty acids
YBL043W	ECM13	6.60856	0.891551	NA	NA	Yes		Non-essential protein of unknown function
YGL036W	YGL036W	6.86803	0.589042	2.69289	0	No		Putative protein of unknown function; green fluorescent protein (GFP)-fusion protein localizes to the cytoplasm; YGL036W is not an essential gene
YOR149C	SMP3	3.78013	7.09165	4.84888	0	Yes		Alpha 1,2-mannosyltransferase involved in glycosyl phosphatidyl inositol (GPI) biosynthesis; required for addition of the fourth, side branching mannose to the GPI core structure
YGR150C	YGR150C	6.56373	0.94781	NA	NA	Yes		Protein of unknown function, contains PPR motifs; mutant has growth defects on both non-fermentable carbon sources and rich medium; the authentic, non-tagged protein is detected in highly purified mitochondria in high-throughput studies
YMR246W	FAA4	9.58836	0	1.9118	0	No		Long chain fatty acyl-CoA synthetase, regulates protein modification during growth in the presence of ethanol, functions to incorporate palmitic acid into phospholipids and neutral lipids
YMR009W	ADI1	5.96385	1.82046	3.01953	0	Yes		Acireductone dioxygenease involved in the methionine salvage pathway; ortholog of human MTCBP-1; transcribed with YMR010W and regulated post-transcriptionally by RNase III (Rnt1p) cleavage; ADI1 mRNA is induced in heat shock conditions
YCR091W	KIN82	6.05636	1.67091	2.97886	0	Yes		Putative serine/threonine protein kinase, most similar to cyclic nucleotide-dependent protein kinase subfamily and the protein kinase C subfamily
YKL125W	RRN3	5.91939	1.89434	3.00874	0	Yes		Protein required for transcription of rDNA by RNA polymerase I; transcription factor independent of DNA template; involved in recruitment of RNA polymerase I to rDNA
YDR052C	DBF4	3.13961	9.23763	5.61242	0	Yes		Regulatory subunit of Cdc7p-Dbf4p kinase complex, required for Cdc7p kinase activity and initiation of DNA replication; phosphorylates the Mcm2-7 family of proteins; cell cycle regulated
YBL040C	ERD2	3.94126	6.58973	4.35886	0	Yes		Integral membrane protein that binds to the HDEL motif in proteins destined for retention in the endoplasmic reticulum; has a role in maintenance of normal levels of ER-resident proteins
YNL103W	MET4	7.7207	0	2.08909	0	No		Lecine-zipper transcriptional activator, responsible for the regulation of the sulfur amino acid pathway, requires different combinations of the auxiliary factors Cbf1p, Met28p, Met31p and Met32p
YGR055W	MUP1	4.23101	5.72981	3.98301	0	Yes		High affinity methionine permease, integral membrane protein with 13 putative membrane-spanning regions; also involved in cysteine uptake
YJR106W	ECM27	8.289	0	1.96507	0	No		Non-essential protein of unknown function
YBR235W	YBR235W	4.26881	5.62174	3.90902	0	Yes		Putative ion transporter, similar to mammalian electroneutral Na(+)-(K+)-C1- cotransporter family; YBR235W is not an essential gene
YGR241C	YAP1802	4.04557	6.27376	4.10849	0	Yes		Protein involved in clathrin cage assembly; binds Pan1p and clathrin; homologous to Yap1801p, member of the AP180 protein family
YLL005C	SPO75	7.44	0.0513932	2.14185	0	No		Meiosis-specific protein of unknown function, required for spore wall formation during sporulation; dispensable for both nuclear divisions during meiosis
YOR188W	MSB1	6.80623	0.657594	2.51944	0	No		Protein involved in positive regulation of both 1,3-beta-glucan synthesis and the Pkc1p-MAPK pathway, potential Cdc28p substrate; multicopy suppressor of temperature-sensitive mutations in CDC24 and CDC42, and of mutations in BEM4
YPL113C	YPL113C	2.62331	11.0901	6.45977	0	Yes		Glyoxylate reductase; acts on glyoxylate and hydroxypyruvate substrates; YPL113C is not an essential gene
YDR184C	ATC1	5.29958	3.0652	3.20116	0	Yes		Nuclear protein, possibly involved in regulation of cation stress responses and/or in the establishment of bipolar budding pattern
YCR005C	CIT2	4.97929	3.77731	3.35943	0	Yes		Citrate synthase, catalyzes the condensation of acetyl coenzyme A and oxaloacetate to form citrate, peroxisomal isozyme involved in glyoxylate cycle; expression is controlled by Rtg1p and Rtg2p transcription factors
YKL018W	SWD2	3.01247	9.68646	5.23607	0	Yes		Subunit of the COMPASS (Set1C) complex, which methylates histone H3 on lys 4 and is involved in telomeric silencing; subunit of CPF (cleavage and polyadenylation factor), a complex involved in RNAP II transcription termination
YOR178C	GAC1	11.4384	0	1.5951	0.0597025	No		Regulatory subunit for Glc7p type-1 protein phosphatase (PP1), tethers Glc7p to Gsy2p glycogen synthase, binds Hsf1p heat shock transcription factor, required for induction of some HSF-regulated genes under heat shock
YJL082W	IML2	3.3325	8.56911	4.61395	0	Yes		Protein of unknown function; the authentic, non-tagged protein is detected in highly purified mitochondria in high-throughput studies
YMR093W	UTP15	4.45073	5.11543	3.587	0	Yes		Nucleolar protein, component of the small subunit (SSU) processome containing the U3 snoRNA that is involved in processing of pre-18S rRNA
YKL222C	YKL222C	6.95188	0.499449	2.29274	0	No		Protein of unknown function that may interact with ribosomes, based on co-purification experiments; similar to transcriptional regulators from the zinc cluster (binuclear cluster) family; null mutant is sensitive to caffeine
YFR017C	YFR017C	6.98389	0.466271	2.24533	0	No		Putative protein of unknown function; green fluorescent protein (GFP)-fusion protein localizes to the cytoplasm and is induced in response to the DNA-damaging agent MMS; YFR017C is not an essential gene
YBL103C	RTG3	7.02914	0.420297	2.20778	0	No		Basic helix-loop-helix-leucine zipper (bHLH/Zip) transcription factor that forms a complex with another bHLH/Zip protein, Rtg1p, to activate the retrograde (RTG) and TOR pathways
YNL326C	PFA3	5.8371	2.03455	2.69767	0	Yes		Palmitoyltransferase for Vac8p, required for vacuolar membrane fusion; contains an Asp-His-His-Cys-cysteine rich (DHHC-CRD) domain; autoacylates; required for vacuolar integrity under stress conditions
YJL110C	GZF3	4.55116	4.84576	3.35275	0	Yes		GATA zinc finger protein and Dal80p homolog that negatively regulates nitrogen catabolic gene expression by competing with Gat1p for GATA site binding; function requires a repressive carbon source; dimerizes with Dal80p and binds to Tor1p
YJL133W	MRS3	5.03575	3.64638	3.10767	0	Yes		Mitochondrial iron transporter of the mitochondrial carrier family (MCF), very similar to and functionally redundant with Mrs4p; functions under low-iron conditions; may transport other cations in addition to iron
YLR096W	KIN2	6.82201	0.639885	2.28241	0	No		Serine/threonine protein kinase involved in regulation of exocytosis; localizes to the cytoplasmic face of the plasma membrane; closely related to Kin1p
YJL129C	TRK1	9.40776	0	1.6287	0.0597025	No		Component of the Trk1p-Trk2p potassium transport system; 180 kDa high affinity potassium transporter; phosphorylated in vivo and interacts physically with the phosphatase Ppz1p, suggesting Trk1p acitivy is regulated by phosphorylation
YER068W	MOT2	2.8997	10.0891	4.68094	0	Yes		Component of the CCR4-NOT complex, which has multiple roles in transcription regulation, mRNA degradation, and post-transcriptional modifications; with Ubc4p, ubiquitylates subunits of the nascent polypeptide-associated complex (NAC)
YBR112C	CYC8	5.63538	2.3977	2.70008	0	Yes		General transcriptional co-repressor, acts together with Tup1p; also acts as part of a transcriptional co-activator complex that recruits the SWI/SNF and SAGA complexes to promoters
YPL221W	FLC1	4.93829	3.87385	3.01484	0	Yes		Putative FAD transporter; required for uptake of FAD into endoplasmic reticulum; involved in cell wall maintenance
YBR059C	AKL1	5.37188	2.91468	2.78119	0	Yes		Ser-Thr protein kinase, member (with Ark1p and Prk1p) of the Ark kinase family; involved in endocytosis and actin cytoskeleton organization
YGR012W	YGR012W	8.01299	0	1.77767	0.0263162	No		Putative cysteine synthase, localized to the mitochondrial outer membrane
YPR138C	MEP3	5.83905	2.03119	2.54105	0	Yes		Ammonium permease of high capacity and low affinity; belongs to a ubiquitous family of cytoplasmic membrane proteins that transport only ammonium (NH4+); expression is under the nitrogen catabolite repression regulation ammonia permease
YOL068C	HST1	5.64024	2.38862	2.60917	0	Yes		NAD(+)-dependent histone deacetylase; essential subunit of the Sum1p/Rfm1p/Hst1p complex required for ORC-dependent silencing and mitotic repression; non-essential subunit of the Set3C deacetylase complex; involved in telomere maintenance
YKR087C	OMA1	4.1552	5.9494	3.32836	0	Yes		Metalloendopeptidase of the mitochondrial inner membrane, involved in turnover of membrane-embedded proteins; member of a family of predicted membrane-bound metallopeptidases in prokaryotes and higher eukaryotes
YOR097C	YOR097C	4.33919	5.42317	3.20776	0	Yes		Putative protein of unknown function; identified as interacting with Hsp82p in a high-throughput two-hybrid screen; YOR097C is not an essential gene
YKL109W	HAP4	10.3781	0	1.39413	0.174945	No		Subunit of the heme-activated, glucose-repressed Hap2p/3p/4p/5p CCAAT-binding complex, a transcriptional activator and global regulator of respiratory gene expression; provides the principal activation function of the complex
YGL080W	FMP37	5.76377	2.16335	2.4537	0	Yes		Putative protein of unknown function; the authentic, non-tagged protein is detected in highly purified mitochondria in high-throughput studies
YBR172C	SMY2	4.33302	5.44043	3.08447	0	Yes		Protein of unknown function that interacts with Myo2p; has similarity to S. pombe Mpd2
YPR009W	SUT2	5.60118	2.46203	2.4997	0	Yes		Putative transcription factor; multicopy suppressor of mutations that cause low activity of the cAMP/protein kinase A pathway; highly similar to Sut1p
YOR049C	RSB1	3.42238	8.26351	3.58043	0	Yes		Suppressor of sphingoid long chain base (LCB) sensitivity of an LCB-lyase mutation; putative integral membrane transporter or flippase that may transport LCBs from the cytoplasmic side toward the extracytoplasmic side of the membrane
YJR107W	YJR107W	8.95374	0	1.5128	0.0597025	No		Putative protein of unknown function; has sequence or structural similarity to lipases
YBR069C	TAT1	4.04988	6.26087	3.15274	0	Yes		Amino acid transport protein for valine, leucine, isoleucine, and tyrosine, low-affinity tryptophan and histidine transporter; overexpression confers FK506 resistance
YML016C	PPZ1	7.44602	0.0466069	1.69031	0.0263162	No		Serine/threonine protein phosphatase Z, isoform of Ppz2p; involved in regulation of potassium transport, which affects osmotic stability, cell cycle progression, and halotolerance
YEL040W	UTR2	2.95251	9.90007	3.76384	0	Yes		Cell wall protein that functions in the transfer of chitin to beta(1-6)glucan; putative chitin transglycosidase; glycosylphosphatidylinositol (GPI)-anchored protein localized to the bud neck; has a role in cell wall maintenance
YNL172W	APC1	6.64062	0.852054	2.02833	0	No		Largest subunit of the Anaphase-Promoting Complex/Cyclosome (APC/C), which is a ubiquitin-protein ligase required for degradation of anaphase inhibitors, including mitotic cyclins, during the metaphase/anaphase transition
YMR223W	UBP8	3.61591	7.62011	3.24028	0	Yes		Ubiquitin-specific protease that is a component of the SAGA (Spt-Ada-Gcn5-Acetyltransferase) acetylation complex; required for SAGA-mediated deubiquitination of histone H2B
YDR311W	TFB1	4.62128	4.6617	2.68815	0	Yes		Subunit of TFIIH and nucleotide excision repair factor 3 complexes, required for nucleotide excision repair, target for transcriptional activators
YHR004C	NEM1	4.79938	4.21006	2.61039	0	Yes		Catalytic subunit of Nem1p-Spo7p phosphatase holoenzyme, which regulates nuclear growth by controlling recruitment of Pah1p onto promoters of phospholipid biosynthetic genes; required for normal nuclear envelope morphology and sporulation
YOR073W	SGO1	5.76273	2.16521	2.21227	0	Yes		Component of the spindle checkpoint, involved in sensing lack of tension on mitotic chromosomes; protects centromeric Rec8p at meiosis I; required for accurate chromosomal segregation at meiosis II and for mitotic chromosome stability
YGR158C	MTR3	3.73518	7.23462	3.12478	0	Yes		3'5' exoribonuclease, exosome subunit; nucleolar protein involved in export of mRNA and ribosomal subunits; homologous to the E. coli exonuclease RNase PH
YOR190W	SPR1	7.06708	0.382602	1.78289	0.0263162	No		Sporulation-specific exo-1,3-beta-glucanase; contributes to ascospore thermoresistance
YGR079W	YGR079W	7.67476	0	1.59159	0.0597025	No		Putative protein of unknown function; YGR079W is not an essential gene
YJL051W	IRC8	7.06857	0.38114	1.7702	0.0263162	No		Bud tip localized protein of unknown function; mRNA is targeted to the bud by a She2p dependent transport system; mRNA is cell cycle regulated via Fkh2p, peaking in G2/M phase; null mutant displays increased levels of spontaneous Rad52 foci
YFR021W	ATG18	4.02639	6.33132	2.93986	0	Yes		Phosphatidylinositol 3,5-bisphosphate-binding protein of the vacuolar membrane, predicted to fold as a seven-bladed beta-propeller; required for recycling of Atg9p through the pre-autophagosomal structure
YMR053C	STB2	5.34047	2.97962	2.32365	0	Yes		Protein that interacts with Sin3p in a two-hybrid assay and is part of a large protein complex with Sin3p and Stb1p
YLR194C	YLR194C	1.15432	16.2651	5.0662	0	Yes		Structural constituent of the cell wall attached to the plasma membrane by a GPI-anchor; expression is upregulated in response to cell wall stress
YNL295W	YNL295W	4.02762	6.32765	2.82844	0	Yes		Putative protein of unknown function
YDR245W	MNN10	7.36949	0.108713	1.59191	0.0597025	No		Subunit of a Golgi mannosyltransferase complex also containing Anp1p, Mnn9p, Mnn11p, and Hoc1p that mediates elongation of the polysaccharide mannan backbone; membrane protein of the mannosyltransferase family
YDR128W	MTC5	6.22677	1.40998	1.99124	0	Yes		Putative protein of unknown function
YNR067C	DSE4	1.76589	14.2188	4.26615	0	Yes		Daughter cell-specific secreted protein with similarity to glucanases, degrades cell wall from the daughter side causing daughter to separate from mother
YML031W	NDC1	7.04079	0.408642	1.70489	0.0263162	No		Nuclear envelope protein with multiple putative transmembrane domains, required for nuclear pore complex assembly and spindle pole body duplication; required for meiosis II
YNL025C	SSN8	4.44212	5.13888	2.56174	0	Yes		Cyclin-like component of the RNA polymerase II holoenzyme, involved in phosphorylation of the RNA polymerase II C-terminal domain; involved in glucose repression and telomere maintenance
YJR059W	PTK2	6.58088	0.926151	1.89099	0	No		Putative serine/threonine protein kinase involved in regulation of ion transport across plasma membrane; enhances spermine uptake
YNL225C	CNM67	7.06232	0.387294	1.67949	0.0597025	No		Component of the spindle pole body outer plaque; required for spindle orientation and mitotic nuclear migration
YKR008W	RSC4	6.45152	1.09394	1.91119	0	Yes		Component of the RSC chromatin remodeling complex; found in close proximity to nucleosomal DNA; displaced from the surface of nucleosomal DNA after chromatin remodeling
YCR008W	SAT4	8.13621	0	1.35096	0.174945	No		Ser/Thr protein kinase involved in salt tolerance; funtions in regulation of Trk1p-Trk2p potassium transporter; partially redundant with Hal5p; has similarity to Npr1p
YIL151C	YIL151C	8.80966	0	1.25028	0.427195	No		Putative protein of unknown function, predicted to contain a PINc (PilT N terminus) domain
YMR216C	SKY1	3.641	7.53827	2.77085	0	Yes		SR protein kinase (SRPK) involved in regulating proteins involved in mRNA metabolism and cation homeostasis; similar to human SRPK1
YOL031C	SIL1	5.28092	3.10465	2.12095	0	Yes		Nucleotide exchange factor for the endoplasmic reticulum (ER) lumenal Hsp70 chaperone Kar2p, required for protein translocation into the ER; homolog of Yarrowia lipolytica SLS1; GrpE-like protein
YGR223C	HSV2	4.01265	6.37272	2.59893	0	Yes		Phosphatidylinositol 3,5-bisphosphate-binding protein, predicted to fold as a seven-bladed beta-propeller; displays punctate cytoplasmic localization
YLR087C	CSF1	9.05216	0	1.01068	2.17246	Yes		Protein required for fermentation at low temperature; the authentic, non-tagged protein is detected in highly purified mitochondria in high-throughput studies
YNL300W	TOS6	2.64593	11.0076	3.21988	0	Yes		Glycosylphosphatidylinositol-dependent cell wall protein, expression is periodic and decreases in respone to ergosterol perturbation or upon entry into stationary phase; depletion increases resistance to lactic acid
YDL222C	FMP45	3.77274	7.11507	2.60601	0	Yes		Integral membrane protein localized to mitochondria (untagged protein) and eisosomes, immobile patches at the cortex associated with endocytosis; sporulation and sphingolipid content are altered in mutants; has homologs SUR7 and YNL194C
YOL003C	PFA4	4.20621	5.80122	2.47568	0	Yes		Palmitoyltransferase with autoacylation activity, required for palmitoylation of amino acid permeases containing a C-terminal Phe-Trp-Cys site; required for modification of Chs3p; member of the DHHC family of putative palmitoyltransferases
YGR014W	MSB2	4.2855	5.57436	2.39762	0	Yes		Mucin family member at the head of the Cdc42p- and MAP kinase-dependent filamentous growth signaling pathway; also functions as an osmosensor in parallel to the Sho1p-mediated pathway; potential Cdc28p substrate
YBR020W	GAL1	7.91002	0	1.29175	0.427195	No		Galactokinase, phosphorylates alpha-D-galactose to alpha-D-galactose-1-phosphate in the first step of galactose catabolism; expression regulated by Gal4p
YMR190C	SGS1	8.68749	0	0.564329	11.154	Yes		Nucleolar DNA helicase of the RecQ family involved in maintenance of genome integrity, regulates chromosome synapsis and meiotic crossing over; has similarity to human BLM and WRN helicases implicated in Bloom and Werner syndromes
YPL115C	BEM3	6.99015	0.459836	1.53943	0.0597025	No		Rho GTPase activating protein (RhoGAP) involved in control of the cytoskeleton organization; targets the essential Rho-GTPase Cdc42p, which controls establishment and maintenance of cell polarity, including bud-site assembly
YNR048W	CRF1	4.42588	5.18323	2.30171	0	Yes		Protein proposed to interact with phospholipid translocases, shares similarity to Cdc50p
YCR093W	CDC39	5.79936	2.10039	1.84331	0.0263162	Yes		Component of the CCR4-NOT complex, which has multiple roles in regulating mRNA levels including regulation of transcription and destabilizing mRNAs by deadenylation; basal transcription factor
YAL024C	LTE1	8.23771	0	0.909476	4.26449	Yes		Putative GDP/GTP exchange factor required for mitotic exit at low temperatures; acts as a guanine nucleotide exchange factor (GEF) for Tem1p, which is a key regulator of mitotic exit; physically associates with Ras2p-GTP
YOR298C-A	MBF1	1.51931	15.0807	3.76232	0	Yes		Transcriptional coactivator that bridges the DNA-binding region of Gcn4p and TATA-binding protein Spt15p; suppressor of frameshift mutations
YDL138W	RGT2	6.92074	0.53227	1.53599	0.0597025	No		Plasma membrane glucose receptor, highly similar to Snf3p; both Rgt2p and Snf3p serve as transmembrane glucose sensors generating an intracellular signal that induces expression of glucose transporter (HXT) genes
YGR136W	LSB1	2.36491	12.0373	3.22677	0	Yes		Protein containing an N-terminal SH3 domain; binds Las17p, which is a homolog of human Wiskott-Aldrich Syndrome protein involved in actin patch assembly and actin polymerization
YPL122C	TFB2	5.22138	3.23222	1.99959	0	Yes		Subunit of TFIIH and nucleotide excision repair factor 3 complexes, involved in transcription initiation, required for nucleotide excision repair, similar to 52 kDa subunit of human TFIIH
YGL005C	COG7	3.59898	7.67553	2.53656	0	Yes		Component of the conserved oligomeric Golgi complex (Cog1p through Cog8p), a cytosolic tethering complex that functions in protein trafficking to mediate fusion of transport vesicles to Golgi compartments
YLR213C	CRR1	3.74418	7.20588	2.47662	0	Yes		Putative glycoside hydrolase of the spore wall envelope; required for normal spore wall assembly, possibly for cross-linking between the glucan and chitosan layers; expressed during sporulation
YKL163W	PIR3	-0.708897	18.487	4.79671	0	Yes		O-glycosylated covalently-bound cell wall protein required for cell wall stability; expression is cell cycle regulated, peaking in M/G1 and also subject to regulation by the cell integrity pathway
YJL094C	KHA1	2.52492	11.4499	3.03602	0	Yes		Putative K+/H+ antiporter with a probable role in intracellular cation homeostasis, localized to Golgi vesicles and detected in highly purified mitochondria in high-throughput studies
YGR102C	YGR102C	4.96968	3.79983	2.01984	0	Yes		Putative protein of unknown function; transposon insertion mutant is salt sensitive and deletion mutant has growth defects; the authentic, non-tagged protein is detected in highly purified mitochondria in high-throughput studies
YHR181W	SVP26	0.685981	17.5351	4.03451	0	Yes		Integral membrane protein of the early Golgi apparatus and endoplasmic reticulum, involved in COP II vesicle transport; may also function to promote retention of proteins in the early Golgi compartment
YPL229W	YPL229W	3.40408	8.32537	2.54987	0	Yes		Putative protein of unknown function; green fluorescent protein (GFP)-fusion protein localizes to the cytoplasm; YPL229W is not an essential gene
YJR160C	MPH3	7.08982	0.360378	1.37069	0.174945	No		Alpha-glucoside permease, transports maltose, maltotriose, alpha-methylglucoside, and turanose; identical to Mph2p; encoded in a subtelomeric position in a region likely to have undergone duplication
YGL077C	HNM1	0.576088	17.7796	3.99707	0	Yes		Choline transporter (permease) that also controls the uptake of nitrogen mustard; expression is co-regulated with phospholipid biosynthetic genes and negatively regulated by choline and myo-inositol
YLR177W	YLR177W	7.12131	0.330038	1.35358	0.174945	No		Putative protein of unknown function; phosphorylated by Dbf2p-Mob1p in vitro; some strains contain microsatellite polymophisms at this locus; YLR177W is not an essential gene
YGL210W	YPT32	3.97505	6.48661	2.25394	0	Yes		GTPase of the Ypt/Rab family, very similar to Ypt31p; involved in the exocytic pathway; mediates intra-Golgi traffic or the budding of post-Golgi vesicles from the trans-Golgi
YOR144C	ELG1	7.53177	0	0.493429	15.1639	Yes		Protein required for S phase progression and telomere homeostasis, forms an alternative replication factor C complex important for DNA replication and genome integrity; involved in homologous recombination-mediated DNA repair
YLR180W	SAM1	0.686265	17.5344	3.66731	0	Yes		S-adenosylmethionine synthetase, catalyzes transfer of the adenosyl group of ATP to the sulfur atom of methionine; one of two differentially regulated isozymes (Sam1p and Sam2p)
YMR120C	ADE17	6.8029	0.661344	1.36233	0.174945	No		Enzyme of 'de novo' purine biosynthesis containing both 5-aminoimidazole-4-carboxamide ribonucleotide transformylase and inosine monophosphate cyclohydrolase activities, isozyme of Ade16p; ade16 ade17 mutants require adenine and histidine
YOR384W	FRE5	6.39726	1.16737	1.49046	0.174945	Yes		Putative ferric reductase with similarity to Fre2p; expression induced by low iron levels; the authentic, non-tagged protein is detected in highly purified mitochondria in high-throughput studies
YFR022W	ROG3	4.24679	5.68458	2.04583	0	Yes		Protein that binds to Rsp5p, which is a hect-type ubiquitin ligase, via its 2 PY motifs; has similarity to Rod1p; mutation suppresses the temperature sensitivity of an mck1 rim11 double mutant
YJL062W	LAS21	3.29362	8.70253	2.34059	0	Yes		Integral plasma membrane protein involved in the synthesis of the glycosylphosphatidylinositol (GPI) core structure; mutations affect cell wall integrity
YER109C	FLO8	6.83075	0.630141	1.29766	0.427195	No		Transcription factor required for flocculation, diploid filamentous growth, and haploid invasive growth; genome reference strain S288C and most laboratory strains have a mutation in this gene
YJR073C	OPI3	-7.39547	0.577564	4.22767	0	No		Phospholipid methyltransferase (methylene-fatty-acyl-phospholipid synthase), catalyzes the last two steps in phosphatidylcholine biosynthesis
YLR168C	AIM30	3.65103	7.50566	2.09457	0	Yes		Putative protein of unknown function that may be involved in intramitochondrial sorting; has similarity to Ups1p and to human PRELI; the green fluorescent protein (GFP)-tagged protein localizes to mitochondria
YER040W	GLN3	4.2801	5.58966	1.93908	0	Yes		Transcriptional activator of genes regulated by nitrogen catabolite repression (NCR), localization and activity regulated by quality of nitrogen source
YDR489W	SLD5	2.22059	12.5677	2.65705	0	Yes		Subunit of the GINS complex (Sld5p, Psf1p, Psf2p, Psf3p), which is localized to DNA replication origins and implicated in assembly of the DNA replication machinery
YDR326C	YSP2	7.11493	0.336142	0.145232	22.2152	Yes		Protein involved in programmed cell death; mutant shows resistance to cell death induced by amiodarone or intracellular acidification
YDR297W	SUR2	2.11694	12.9478	2.69177	0	Yes		Sphinganine C4-hydroxylase, catalyses the conversion of sphinganine to phytosphingosine in sphingolipid biosyntheis
YOL013C	HRD1	2.44978	11.7255	2.56527	0	Yes		Ubiquitin-protein ligase required for endoplasmic reticulum-associated degradation (ERAD) of misfolded proteins; genetically linked to the unfolded protein response (UPR); regulated through association with Hrd3p; contains an H2 ring finger
YJL128C	PBS2	6.92892	0.523601	1.10459	1.00813	Yes		MAP kinase kinase that plays a pivotal role in the osmosensing signal-transduction pathway, activated under severe osmotic stress
YGR239C	PEX21	0.466882	17.9992	3.33169	0	Yes		Part of a two-member peroxin family (Pex18p and Pex21p) specifically required for peroxisomal targeting of the Pex7p peroxisomal signal recognition factor and PTS2-type peroxisomal matrix proteins
YGR191W	HIP1	1.85149	13.9123	2.77066	0	Yes		High-affinity histidine permease, also involved in the transport of manganese ions
YGR041W	BUD9	7.05195	0.397546	0.0230211	22.5674	Yes		Protein involved in bud-site selection; diploid mutants display a unipolar budding pattern instead of the wild-type bipolar pattern, and bud at the distal pole
YGR004W	PEX31	6.8213	0.640681	1.15424	1.00813	Yes		Peroxisomal integral membrane protein, involved in negative regulation of peroxisome size; partially functionally redundant with Pex30p and Pex32p; probably acts at a step downstream of steps mediated by Pex28p and Pex29p
YNL036W	NCE103	3.33591	8.55744	2.05724	0	Yes		Carbonic anhydrase; poorly transcribed under aerobic conditions and at an undetectable level under anaerobic conditions; involved in non-classical protein export pathway
YER033C	ZRG8	2.15259	12.8172	2.52597	0	Yes		Protein of unknown function; authentic, non-tagged protein is detected in highly purified mitochondria in high-throughput studies; GFP-fusion protein is localized to the cytoplasm; transcription induced under conditions of zinc deficiency
YLR130C	ZRT2	3.35753	8.48359	2.04562	0	Yes		Low-affinity zinc transporter of the plasma membrane; transcription is induced under low-zinc conditions by the Zap1p transcription factor
YOR081C	TGL5	4.09102	6.13834	1.8359	0.0263162	Yes		Triacylglycerol lipase involved in TAG mobilization; localizes to lipid particles; potential Cdc28p substrate
YMR273C	ZDS1	4.27299	5.60987	1.76334	0.0263162	Yes		Protein that interacts with silencing proteins at the telomere, involved in transcriptional silencing; has a role in localization of Bcy1p, a regulatory subunit of protein kinase A; implicated in mRNA nuclear export
YAL032C	PRP45	6.51582	1.00927	1.22404	0.427195	Yes		Protein required for pre-mRNA splicing; associates with the spliceosome and interacts with splicing factors Prp22p and Prp46p; orthologous to human transcriptional coactivator SKIP and can activate transcription of a reporter gene
YDR025W	RPS11A	-3.01015	11.5891	3.6048	0	Yes		Protein component of the small (40S) ribosomal subunit; identical to Rps11Bp and has similarity to E. coli S17 and rat S11 ribosomal proteins
YKR031C	SPO14	6.61466	0.883991	0.842974	4.26449	Yes		Phospholipase D, catalyzes the hydrolysis of phosphatidylcholine, producing choline and phosphatidic acid; involved in Sec14p-independent secretion; required for meiosis and spore formation; differently regulated in secretion and meiosis
YMR258C	YMR258C	2.10597	12.988	2.46776	0	Yes		Protein of unknown function with similarity to F-box proteins; physically interacts with Skp1p; green fluorescent protein (GFP)-fusion protein localizes to the cytoplasm and nucleus; YMR258C is not an essential gene
YMR263W	SAP30	3.74387	7.20687	1.78472	0.0263162	Yes		Subunit of a histone deacetylase complex, along with Rpd3p and Sin3p, that is involved in silencing at telomeres, rDNA, and silent mating-type loci; involved in telomere maintenance
YLR352W	YLR352W	3.52353	7.92457	1.8382	0.0263162	Yes		Putative protein of unknown function with similarity to F-box proteins; interacts with Skp1p and Cdc53p; YLR352W is not an essential gene
YCR076C	YCR076C	-3.75428	8.91198	3.34944	0	Yes		Putative protein of unknown function; YCR076C is not an essential gene
YML120C	NDI1	2.53496	11.4132	2.14029	0	Yes		NADH:ubiquinone oxidoreductase, transfers electrons from NADH to ubiquinone in the respiratory chain but does not pump protons, in contrast to the higher eukaryotic multisubunit respiratory complex I; homolog of human AMID
YBL101C	ECM21	2.25966	12.4242	2.23904	0	Yes		Non-essential protein of unknown function; promoter contains several Gcn4p binding elements
YPR194C	OPT2	4.97446	3.78861	1.43634	0.174945	Yes		Oligopeptide transporter; member of the OPT family, with potential orthologs in S. pombe and C. albicans
YOR166C	SWT1	4.11615	6.06404	1.63437	0.0597025	Yes		Putative protein of unknown function; predicted to contain a PINc domain (PilT N terminus)
YML117W	NAB6	5.5388	2.5815	1.28668	0.427195	Yes		Putative RNA-binding protein, based on computational analysis of large-scale protein-protein interaction data
YPL176C	TRE1	1.64635	14.6413	2.42623	0	Yes		Plasma membrane protein that binds to Bsd2p and regulates ubiquitylation and vacuolar degradation of the metal transporter Smf1p; function is redundant with that of Tre2p; has similarity to transferrin receptors
YNR065C	YSN1	3.88911	6.75036	1.6324	0.0597025	Yes		Sortilin homolog, interacts with proteins of the endocytic machinery
YIL147C	SLN1	5.13181	3.42894	1.32385	0.427195	Yes		Histidine kinase osmosensor that regulates a MAP kinase cascade; transmembrane protein with an intracellular kinase domain that signals to Ypd1p and Ssk1p, thereby forming a phosphorelay system similar to bacterial two-component regulators
YCR028C	FEN2	3.74303	7.20957	1.64655	0.0597025	Yes		Plasma membrane H+-pantothenate symporter; confers sensitivity to the antifungal agent fenpropimorph
YJL070C	YJL070C	2.14793	12.8343	2.11578	0	Yes		Putative protein of unknown function with similarity to AMP deaminases; the authentic, non-tagged protein is detected in highly purified mitochondria in high-throughput studies; YJL070C is a non-essential gene
YDR182W	CDC1	3.42611	8.2509	1.72126	0.0263162	Yes		Putative membrane protein of unknown function involved in Mn2+ homeostasis; mutants display actin and general growth defects, heterogeneous cell cycle arrests, and pleiotropic defects in cell cycle progression and organelle distribution
YKL216W	URA1	2.47141	11.6461	2.03155	0	Yes		Dihydroorotate dehydrogenase, catalyzes the fourth enzymatic step in the de novo biosynthesis of pyrimidines, converting dihydroorotic acid into orotic acid
YNL094W	APP1	2.59097	11.2082	1.98351	0	Yes		Protein of unknown function, interacts with Rvs161p and Rvs167p; computational analysis of protein-protein interactions in large-scale studies suggests a possible role in actin filament organization
YKL189W	HYM1	3.71467	7.30029	1.62137	0.0597025	Yes		Component of the RAM signaling network that is involved in regulation of Ace2p activity and cellular morphogenesis, interacts with Kic1p and Sog2p, localizes to sites of polarized growth during budding and during the mating response
YLR443W	ECM7	3.12951	9.27306	1.75338	0.0263162	Yes		Non-essential protein of unknown function
YGR046W	TAM41	3.2051	9.00885	1.73018	0.0263162	Yes		Mitochondrial protein involved in protein import into the mitochondrial matrix; maintains the functional integrity of the TIM23 protein translocator complex; viability of null mutant is strain-dependent; mRNA is targeted to the bud
YML068W	ITT1	3.0381	9.59551	1.76744	0.0263162	Yes		Protein that modulates the efficiency of translation termination, interacts with translation release factors eRF1 (Sup45p) and eRF3 (Sup35p) in vitro, contains a zinc finger domain characteristic of the TRIAD class of proteins
YJR090C	GRR1	4.48368	5.02617	1.35863	0.174945	Yes		F-box protein component of the SCF ubiquitin-ligase complex, required for Cln1p and Cln2p degradation; involved in carbon catabolite repression, glucose-dependent divalent cation transport, high-affinity glucose transport, and morphogenesis
YHR182W	YHR182W	2.38522	11.9627	1.94351	0	Yes		Putative protein of unknown function; green fluorescent protein (GFP)-fusion protein localizes to the cell periphery and cytoplasm
YKR053C	YSR3	2.07942	13.085	2.01627	0	Yes		Dihydrosphingosine 1-phosphate phosphatase, membrane protein involved in sphingolipid metabolism; has similarity to Lcb3p
YLR212C	TUB4	3.54524	7.85257	1.53629	0.0597025	Yes		Gamma-tubulin, involved in nucleating microtubules from both the cytoplasmic and nuclear faces of the spindle pole body
YPL158C	YPL158C	4.30835	5.50977	1.32156	0.427195	Yes		Hypothetical protein
YML119W	YML119W	2.61521	11.1197	1.72122	0.0263162	Yes		Putative protein of unknown funtion; YML119W is not an essential gene; potential Cdc28p substrate
YLR017W	MEU1	1.36292	15.6043	2.06558	0	Yes		Methylthioadenosine phosphorylase (MTAP), catalyzes the initial step in the methionine salvage pathway; affects polyamine biosynthesis through regulation of ornithine decarboxylase (Spe1p) activity; regulates ADH2 gene expression
YGL058W	RAD6	1.42499	15.3991	1.99929	0	Yes		Ubiquitin-conjugating enzyme (E2), involved in postreplication repair (with Rad18p), sporulation, telomere silencing, and ubiquitin-mediated N-end rule protein degradation (with Ubr1p)
YMR102C	YMR102C	2.45607	11.7025	1.68089	0.0597025	Yes		Protein of unknown function; transcription is activated by paralogous transcription factors Yrm1p and Yrr1p along with genes involved in multidrug resistance; mutant shows increased resistance to azoles; YMR102C is not an essential gene
YDR089W	YDR089W	3.37885	8.411	1.38307	0.174945	Yes		Protein of unknown function; deletion confers resistance to Nickel
YPL054W	LEE1	-0.371177	18.7463	2.27105	0	Yes		Zinc-finger protein of unknown function
YOR208W	PTP2	-1.60111	16.5053	2.36878	0	Yes		Phosphotyrosine-specific protein phosphatase involved in the inactivation of mitogen-activated protein kinase (MAPK) during osmolarity sensing; dephosporylates Hog1p MAPK and regulates its localization; localized to the nucleus
YLR121C	YPS3	3.51544	7.95148	1.34156	0.427195	Yes		Aspartic protease, attached to the plasma membrane via a glycosylphosphatidylinositol (GPI) anchor
YHR087W	RTC3	3.08027	9.44637	1.44914	0.174945	Yes		Protein of unknown function involved in RNA metabolism; this single domain protein has structural similarity to the N-terminal domain of SBDS, the human protein mutated in Shwachman-Diamond Syndrome (the yeast SBDS ortholog = SDO1/YLR022C)
YLR427W	MAG2	3.34125	8.5392	1.3533	0.174945	Yes		DNA-3-methyladenine glycosidase II that catalyzes of the hydrolysis of alkylated DNA
YNL294C	RIM21	2.95393	9.89499	1.47066	0.174945	Yes		Component of the RIM101 pathway, has a role in cell wall construction and alkaline pH response; has similarity to A. nidulans PalH
YLR223C	IFH1	3.91313	6.67615	1.19557	0.427195	Yes		Essential protein with a highly acidic N-terminal domain; IFH1 exhibits genetic interactions with FHL1, overexpression interferes with silencing at telomeres and HM loci; potential Cdc28p substrate
YHL040C	ARN1	2.67994	10.8837	1.52183	0.0597025	Yes		Transporter, member of the ARN family of transporters that specifically recognize siderophore-iron chelates; responsible for uptake of iron bound to ferrirubin, ferrirhodin, and related siderophores
YPL237W	SUI3	0.813245	17.2243	1.91466	0	Yes		Beta subunit of the translation initiation factor eIF2, involved in the identification of the start codon; proposed to be involved in mRNA binding
YDL142C	CRD1	0.813678	17.2232	1.90668	0	Yes		Cardiolipin synthase; produces cardiolipin, which is an important constituent of mitochondrial membranes; required for normal mitochondrial membrane potential and function
YDR231C	COX20	-2.32252	14.1035	2.13196	0	Yes		Mitochondrial inner membrane protein, required for proteolytic processing of Cox2p and its assembly into cytochrome c oxidase
YDR497C	ITR1	1.43342	15.3709	1.71841	0.0263162	Yes		Myo-inositol transporter with strong similarity to the minor myo-inositol transporter Itr2p, member of the sugar transporter superfamily; expression is repressed by inositol and choline via Opi1p and derepressed via Ino2p and Ino4p
YKR013W	PRY2	2.97491	9.82011	1.32236	0.427195	Yes		Protein of unknown function, has similarity to Pry1p and Pry3p and to the plant PR-1 class of pathogen related proteins
YPR162C	ORC4	2.26127	12.4183	1.48996	0.174945	Yes		Subunit of the origin recognition complex, which directs DNA replication by binding to replication origins and is also involved in transcriptional silencing
YMR275C	BUL1	2.16489	12.7721	1.50054	0.174945	Yes		Ubiquitin-binding component of the Rsp5p E3-ubiquitin ligase complex, functional homolog of Bul2p, disruption causes temperature-sensitive growth, overexpression causes missorting of amino acid permeases
YNL312W	RFA2	1.16265	16.2397	1.72996	0.0263162	Yes		Subunit of heterotrimeric Replication Factor A (RF-A), which is a highly conserved single-stranded DNA binding protein involved in DNA replication, repair, and recombination
YJR021C	REC107	2.88361	10.1469	1.30939	0.427195	Yes		Protein involved in early stages of meiotic recombination; involved in altering chromatin structure at DNA double-stranded break sites and in coordination between the initiation of recombination and the first division of meiosis
YPL156C	PRM4	2.78946	10.4863	1.31734	0.427195	Yes		Pheromone-regulated protein, predicted to have 1 transmembrane segment; transcriptionally regulated by Ste12p during mating and by Cat8p during the diauxic shift
YPR016C	TIF6	-0.623497	18.5848	1.88515	0	Yes		Constituent of 66S pre-ribosomal particles, has similarity to human translation initiation factor 6 (eIF6); may be involved in the biogenesis and or stability of 60S ribosomal subunits
YNL065W	AQR1	2.0205	13.3001	1.42698	0.174945	Yes		Plasma membrane transporter of the major facilitator superfamily that confers resistance to short-chain monocarboxylic acids and quinidine
YPR106W	ISR1	0.75634	17.3668	1.67874	0.0597025	Yes		Predicted protein kinase, overexpression causes sensitivity to staurosporine, which is a potent inhibitor of protein kinase C
YJL034W	KAR2	-5.2749	4.3196	1.9931	0	Yes		ATPase involved in protein import into the ER, also acts as a chaperone to mediate protein folding in the ER and may play a role in ER export of soluble proteins; regulates the unfolded protein response via interaction with Ire1p
YER005W	YND1	2.12782	12.908	1.35506	0.174945	Yes		Apyrase with wide substrate specificity, involved in preventing the inhibition of glycosylation by hydrolyzing nucleoside tri- and diphosphates which are inhibitors of glycotransferases; partially redundant with Gda1p
YOR070C	GYP1	0.146991	18.4938	1.70213	0.0263162	Yes		Cis-golgi GTPase-activating protein (GAP) for the Rab family members Ypt1p (in vivo) and for Ypt1p, Sec4p, Ypt7p, and Ypt51p (in vitro); involved in vesicle docking and fusion
YIL036W	CST6	1.2643	15.9227	1.49527	0.174945	Yes		Basic leucine zipper (bZIP) transcription factor of the ATF/CREB family, activates transcription of genes involved in utilization of non-optimal carbon sources; involved in telomere maintenance
YPL177C	CUP9	0.860123	17.1028	1.50903	0.0597025	Yes		Homeodomain-containing transcriptional repressor of PTR2, which encodes a major peptide transporter; imported peptides activate ubiquitin-dependent proteolysis, resulting in degradation of Cup9p and de-repression of PTR2 transcription
YBL015W	ACH1	-1.1939	17.5943	1.69297	0.0263162	Yes		Acetyl-coA hydrolase, primarily localized to mitochondria; required for acetate utilization and for diploid pseudohyphal growth
YDR073W	SNF11	-0.0740415	18.6912	1.5462	0.0597025	Yes		Subunit of the SWI/SNF chromatin remodeling complex involved in transcriptional regulation; interacts with a highly conserved 40-residue sequence of Snf2p
YNL288W	CAF40	0.134353	18.5084	1.50669	0.174945	Yes		Evolutionarily conserved subunit of the CCR4-NOT complex involved in controlling mRNA initiation, elongation and degradation; binds Cdc39p
YER091C	MET6	-1.66567	16.3108	1.62024	0.0597025	Yes		Cobalamin-independent methionine synthase, involved in amino acid biosynthesis; requires a minimum of two glutamates on the methyltetrahydrofolate substrate, similar to bacterial metE homologs
YDL125C	HNT1	-2.16503	14.6613	1.56928	0.0597025	Yes		Adenosine 5'-monophosphoramidase; interacts physically and genetically with Kin28p, a CDK and TFIIK subunit, and genetically with CAK1; member of the histidine triad (HIT) superfamily of nucleotide-binding proteins and similar to Hint
YML011C	RAD33	-1.61036	16.4777	1.53048	0.0597025	Yes		Protein involved in nucleotide excision repair; green fluorescent protein (GFP)-fusion protein localizes to the nucleus
YMR058W	FET3	0.412493	18.0994	1.30459	0.427195	Yes		Ferro-O2-oxidoreductase required for high-affinity iron uptake and involved in mediating resistance to copper ion toxicity, belongs to class of integral membrane multicopper oxidases
YJL164C	TPK1	0.226441	18.3929	1.31719	0.427195	Yes		cAMP-dependent protein kinase catalytic subunit; promotes vegetative growth in response to nutrients via the Ras-cAMP signaling pathway; inhibited by regulatory subunit Bcy1p in the absence of cAMP; partially redundant with Tpk2p and Tpk3p
YIR035C	YIR035C	0.0416263	18.6036	1.2722	0.427195	Yes		Putative cytoplasmic protein of unknown function
YGL154C	LYS5	-0.136423	18.7236	1.29602	0.427195	Yes		Phosphopantetheinyl transferase involved in lysine biosynthesis; converts inactive apo-form of Lys2p (alpha-aminoadipate reductase) into catalytically active holo-form by posttranslational addition of phosphopantetheine
YDL131W	LYS21	-3.36368	10.2988	1.39704	0.174945	Yes		Homocitrate synthase isozyme, catalyzes the condensation of acetyl-CoA and alpha-ketoglutarate to form homocitrate, which is the first step in the lysine biosynthesis pathway; highly similar to the other isozyme, Lys20p
YJL192C	SOP4	-4.2902	7.12609	1.19193	0.427195	Yes		ER-membrane protein; suppressor of pma1-7, deletion of SOP4 slows down the export of wild-type Pma1p and Pma1-7 from the ER
YMR081C	ISF1	16.7781	0	NA	NA	No		Serine-rich, hydrophilic protein with similarity to Mbr1p; overexpression suppresses growth defects of hap2, hap3, and hap4 mutants; expression is under glucose control; cotranscribed with NAM7 in a cyp1 mutant
YKL026C	GPX1	14.6113	0	NA	NA	No		Phospholipid hydroperoxide glutathione peroxidase induced by glucose starvation that protects cells from phospholipid hydroperoxides and nonphospholipid peroxides during oxidative stress
YDL037C	BSC1	13.9491	0	NA	NA	No		Protein of unconfirmed function, similar to cell surface flocculin Muc1p; ORF exhibits genomic organization compatible with a translational readthrough-dependent mode of expression
YPL189C-A	YPL189C-A	13.7928	0	NA	NA	No		Putative protein of unknown function; identified by homology to Ashbya gossypii
YOR360C	PDE2	12.6831	0	NA	NA	No		High-affinity cyclic AMP phosphodiesterase, component of the cAMP-dependent protein kinase signaling system, protects the cell from extracellular cAMP, contains readthrough motif surrounding termination codon
YML076C	WAR1	12.4723	0	NA	NA	No		Homodimeric Zn2Cys6 zinc finger transcription factor; binds to a weak acid response element to induce transcription of PDR12 and FUN34, encoding an acid transporter and a putative ammonia transporter, respectively
YDR065W	YDR065W	11.9573	0	NA	NA	No		Protein of unknown function, required for vacuolar acidification; the authentic, non-tagged protein is detected in highly purified mitochondria in high-throughput studies
YBL084C	CDC27	11.8121	0	NA	NA	No		Subunit of the Anaphase-Promoting Complex/Cyclosome (APC/C), which is a ubiquitin-protein ligase required for degradation of anaphase inhibitors, including mitotic cyclins, during the metaphase/anaphase transition
YBR225W	YBR225W	10.9038	0	NA	NA	No		Putative protein of unknown function; non-essential gene identified in a screen for mutants affected in mannosylphophorylation of cell wall components
YDL039C	PRM7	10.813	0	NA	NA	No		Pheromone-regulated protein, predicted to have one transmembrane segment; promoter contains Gcn4p binding elements
YOR134W	BAG7	10.686	0	NA	NA	No		Rho GTPase activating protein (RhoGAP), stimulates the intrinsic GTPase activity of Rho1p, which plays a role in actin cytoskeleton organization and control of cell wall synthesis; structurally and functionally related to Sac7p
YAR019C	CDC15	10.3978	0	NA	NA	No		Protein kinase of the Mitotic Exit Network that is localized to the spindle pole bodies at late anaphase; promotes mitotic exit by directly switching on the kinase activity of Dbf2p
YNL127W	FAR11	10.3475	0	NA	NA	No		Protein involved in G1 cell cycle arrest in response to pheromone, in a pathway different from the Far1p-dependent pathway; interacts with Far3p, Far7p, Far8p, Far9p, and Far10p
YML091C	RPM2	10.2818	0	NA	NA	No		Multifunctional protein that is distributed to mitochondria, cytoplasmic processing bodies, and the nucleus; has roles in nuclear transcription, cytoplasmic and mitochondrial RNA processing, and mitochondrial translation
YDL048C	STP4	10.1947	0	NA	NA	No		Protein containing a Kruppel-type zinc-finger domain; has similarity to Stp1p, Stp2p, and Stp3p
YGL247W	BRR6	10.1283	0	NA	NA	No		Essential nuclear envelope integral membrane protein required for nuclear transport; depletion alters nucleoporin distribution and nuclear envelope morphology, suggesting a role in the spatial organization of nuclear pores
YMR140W	SIP5	10.1257	0	NA	NA	No		Protein of unknown function; interacts with both the Reg1p/Glc7p phosphatase and the Snf1p kinase
YGR126W	YGR126W	10.0073	0	NA	NA	No		Putative protein of unknown function; green fluorescent protein (GFP)-fusion protein localizes to both the cytoplasm and the nucleus and is induced in response to the DNA-damaging agent MMS
YGL235W	YGL235W	9.99468	0	NA	NA	No		Putative protein of unknown function; potential Cdc28p substrate
YIL152W	YIL152W	9.62041	0	NA	NA	No		Putative protein of unknown function
YLR120C	YPS1	9.57221	0	NA	NA	No		Aspartic protease, attached to the plasma membrane via a glycosylphosphatidylinositol (GPI) anchor
YOL001W	PHO80	9.46289	0	NA	NA	No		Cyclin, negatively regulates phosphate metabolism; Pho80p-Pho85p (cyclin-CDK complex) phosphorylates Pho4p and Swi5p; deletion of PHO80 leads to aminoglycoside supersensitivity; truncated form of PHO80 affects vacuole inheritance
YGL142C	GPI10	9.44041	0	NA	NA	No		Integral membrane protein involved in glycosylphosphatidylinositol (GPI) anchor synthesis; putative alpha 1,2 mannosyltransferase required for addition of the third mannose onto the GPI core structure; human PIG-Bp is a functional homolog
YIL150C	MCM10	9.35649	0	NA	NA	No		Essential chromatin-associated protein involved in the initiation of DNA replication; required for the association of the MCM2-7 complex with replication origins
YOR154W	SLP1	9.33529	0	NA	NA	No		Hypothetical protein
YLR436C	ECM30	8.89166	0	NA	NA	No		Non-essential protein of unknown function
YOR205C	FMP38	8.61811	0	NA	NA	No		Putative protein of unknown function; the authentic, non-tagged protein is detected in highly purified mitochondria in high-throughput studies
YLR132C	YLR132C	8.58925	0	NA	NA	No		Protein of unknown function; green fluorescent protein (GFP)-tagged protein localizes to mitochondria and nucleus; YLR132C is an essential gene
YIL169C	HPF1'	8.52641	0	NA	NA	No		Putative protein of unknown function; serine/threonine rich and highly similar to YOL155C, a putative glucan alpha-1,4-glucosidase; transcript is induced in both high and low pH environments; YIL169C is a non-essential gene
YGR098C	ESP1	8.50548	0	NA	NA	No		Separase with cysteine protease activity (related to caspases) that promotes sister chromatid separation by mediating dissociation of the cohesin Scc1p from chromatin; inhibited by Pds1p
YJR022W	LSM8	8.3382	0	NA	NA	No		Lsm (Like Sm) protein; forms heteroheptameric complex (with Lsm2p, Lsm3p, Lsm4p, Lsm5p, Lsm6p, and Lsm7p) that is part of spliceosomal U6 snRNP and is also implicated in processing of pre-tRNA, pre-snoRNA, and pre-rRNA
YHR214W	YHR214W	8.10771	0	NA	NA	No		Putative protein of unknown function; predicted to be a glycosylphosphatidylinositol-modified (GPI) protein
YLR393W	ATP10	8.00794	0	NA	NA	No		Mitochondrial inner membrane protein required for assembly of the F0 sector of mitochondrial F1F0 ATP synthase, interacts genetically with ATP6
snR52	snR52	7.9539	0	NA	NA	No		C/D box small nucleolar RNA (snoRNA), guides 2'-O-methylation of large subunit (LSU) rRNA at position U2921 and small subunit (SSU) rRNA at position A420
YDL155W	CLB3	7.93129	0	NA	NA	No		B-type cyclin involved in cell cycle progression; activates Cdc28p to promote the G2/M transition; may be involved in DNA replication and spindle assembly; accumulates during S phase and G2, then targeted for ubiquitin-mediated degradation
YKL037W	YKL037W	7.92675	0	NA	NA	No		Putative protein of unknown function
YGL166W	CUP2	7.92324	0	NA	NA	No		Copper-binding transcription factor; activates transcription of the metallothionein genes CUP1-1 and CUP1-2 in response to elevated copper concentrations
YPL219W	PCL8	7.60276	0	NA	NA	No		Cyclin, interacts with Pho85p cyclin-dependent kinase (Cdk) to phosphorylate and regulate glycogen synthase, also activates Pho85p for Glc8p phosphorylation
YMR279C	YMR279C	7.56345	0	NA	NA	No		Putative protein of unknown function; identified as a heat-induced gene in a high-throughout screen; YMR279C is not an essential gene
YAR066W	YAR066W	6.37404	1.19934	5.46615	0	No		Putative GPI protein
YPR036W-A	YPR036W-A	7.55917	0	NA	NA	No		Protein of unknown function; transcription is regulated by Pdr1p
YLR375W	STP3	6.00138	1.75911	5.82811	0	No		Zinc-finger protein of unknown function, possibly involved in pre-tRNA splicing and in uptake of branched-chain amino acids
YNL309W	STB1	6.44539	1.10215	5.24909	0	No		Protein with a role in regulation of MBF-specific transcription at Start, phosphorylated by Cln-Cdc28p kinases in vitro; unphosphorylated form binds Swi6p and binding is required for Stb1p function; expression is cell-cycle regulated
YCR089W	FIG2	5.67861	2.31752	7.14783	0	No		Cell wall adhesin, expressed specifically during mating; may be involved in maintenance of cell wall integrity during mating
YDR506C	YDR506C	7.50934	0	NA	NA	No		Possible membrane-localized protein
YKR011C	TOS5	7.45442	0.0399633	NA	NA	No		Putative protein of unknown function; green fluorescent protein (GFP)-fusion protein localizes to the nucleus
YIL056W	VHR1	5.54301	2.57335	7.38471	0	No		Transcriptional activator, required for the vitamin H-responsive element (VHRE) mediated induction of VHT1 (Vitamin H transporter) and BIO5 (biotin biosynthesis intermediate transporter) in response to low biotin concentrations
YDL206W	YDL206W	7.44637	0.0463256	NA	NA	No		Putative protein of unknown function; YDL206W is not an essential protein
YBL052C	SAS3	7.4227	0.0652326	NA	NA	No		Histone acetyltransferase catalytic subunit of NuA3 complex that acetylates histone H3, involved in transcriptional silencing; homolog of the mammalian MOZ proto-oncogene; sas3 gcn5 double mutation confers lethality
YNL316C	PHA2	7.39683	0.0862015	NA	NA	No		Prephenate dehydratase, catalyzes the conversion of prephanate to phenylpyruvate, which is a step in the phenylalanine biosynthesis pathway
YFR036W	CDC26	5.51945	2.61911	6.54589	0	No		Subunit of the Anaphase-Promoting Complex/Cyclosome (APC/C), which is a ubiquitin-protein ligase required for degradation of anaphase inhibitors, including mitotic cyclins, during the metaphase/anaphase transition
YEL063C	CAN1	5.68038	2.31426	5.89555	0	No		Plasma membrane arginine permease, requires phosphatidyl ethanolamine (PE) for localization, exclusively associated with lipid rafts; mutation confers canavanine resistance
YHL026C	YHL026C	7.38272	0.0977806	NA	NA	No		Putative protein of unknown function; YHL026C is not an essential gene; in 2005 the start site was moved 141 nt upstream (see Locus History)
YDR420W	HKR1	5.71191	2.25664	5.66957	0	No		Serine/threonine rich cell surface protein that contains an EF hand motif; involved in the regulation of cell wall beta-1,3 glucan synthesis and bud site selection; overexpression confers resistance to Hansenula mrakii killer toxin, HM-1
YBL113C	YBL113C	7.35469	0.121053	NA	NA	No		Helicase-like protein encoded within the telomeric Y' element
YBR057C	MUM2	5.95147	1.8409	4.92833	0	No		Cytoplasmic protein essential for meiotic DNA replication and sporulation; interacts with Orc2p, which is a component of the origin recognition complex
YNL322C	KRE1	5.93499	1.86826	4.98822	0	No		Cell wall glycoprotein involved in beta-glucan assembly; serves as a K1 killer toxin membrane receptor
YJL187C	SWE1	6.19588	1.4559	4.58786	0	No		Protein kinase that regulates the G2/M transition by inhibition of Cdc28p kinase activity; localizes to the nucleus and to the daughter side of the mother-bud neck; homolog of S. pombe Wee1p; potential Cdc28p substrate
YBL081W	YBL081W	5.54311	2.57316	5.44991	0	No		Non-essential protein of unknown function
YPL068C	YPL068C	6.24209	1.38743	4.43904	0	No		Protein of unknown function; green fluorescent protein (GFP)-fusion protein localizes to the nucleus and is induced in response to the DNA-damaging agent MMS
YBR259W	YBR259W	7.2134	0.244289	NA	NA	No		Putative protein of unknown function; YBR259W is not an essential gene
YEL076C	YEL076C	7.20083	0.255732	NA	NA	No		Putative protein of unknown function
YJL212C	OPT1	5.94104	1.85819	4.60929	0	No		Proton-coupled oligopeptide transporter of the plasma membrane; also transports glutathione and phytochelatin; member of the OPT family
YFL067W	YFL067W	7.18816	0.267359	NA	NA	No		Protein of unknown function, down-regulated at low calcium levels
YGR169C-A	YGR169C-A	7.17486	0.279646	NA	NA	No		Putative protein of unknown function
YLR046C	RLA1	7.17189	0.282401	NA	NA	No		Putative membrane protein, transcription is activated by paralogous transcription factors Yrm1p and Yrr1p along with genes involved in multidrug resistance
YGR097W	ASK10	5.29602	3.0727	5.49547	0	No		Component of the RNA polymerase II holoenzyme, phosphorylated in response to oxidative stress; has a role in destruction of Ssn8p, which relieves repression of stress-response genes
YBR018C	GAL7	7.15673	0.296538	NA	NA	No		Galactose-1-phosphate uridyl transferase, synthesizes glucose-1-phosphate and UDP-galactose from UDP-D-glucose and alpha-D-galactose-1-phosphate in the second step of galactose catabolism
YPL128C	TBF1	5.87087	1.97646	4.47855	0	No		Telobox-containing general regulatory factor; binds to TTAGGG repeats within subtelomeric anti-silencing regions (STARs) and possibly throughout the genome and mediates their insulating capacity by blocking silent chromatin propagation
YNL054W-B	YNL054W-B	7.1421	0.3103	NA	NA	No		TyB Gag-Pol protein; proteolytically processed to make the Gag, RT, PR, and IN proteins that are required for retrotransposition
YKR077W	MSA2	5.5835	2.49561	4.85159	0	No		Putative transcriptional activator, identified by high-throughput two-hybrid experiments; green fluorescent protein (GFP)-fusion protein localizes to the cytoplasm and nucleus; YKR077W is not an essential gene
YLR141W	RRN5	7.14128	0.311079	NA	NA	No		Protein involved in transcription of rDNA by RNA polymerase I; transcription factor, member of UAF (upstream activation factor) family along with Rrn9p and Rrn10p
YNR047W	FPK1	5.55093	2.55806	4.84323	0	No		Putative protein kinase that, when overexpressed, interferes with pheromone-induced growth arrest; localizes to the cytoplasm; potential Cdc28p substrate
YLL031C	GPI13	5.43602	2.78431	4.90134	0	No		ER membrane localized phosphoryltransferase that adds phosphoethanolamine onto the third mannose residue of the glycosylphosphatidylinositol (GPI) anchor precursor; similar to human PIG-O protein
YPL066W	YPL066W	5.25945	3.15034	5.12249	0	No		Putative protein of unknown function; green fluorescent protein (GFP)-fusion protein localizes to the bud neck and cytoplasm; null mutant is viable and exhibits growth defect on a non-fermentable (respiratory) carbon source
YIR033W	MGA2	7.08766	0.362475	NA	NA	No		ER membrane protein involved in regulation of OLE1 transcription, acts with homolog Spt23p; inactive ER form dimerizes and one subunit is then activated by ubiquitin/proteasome-dependent processing followed by nuclear targeting
YLL019C	KNS1	7.08565	0.364433	NA	NA	No		Nonessential putative protein kinase of unknown cellular role; member of the LAMMER family of protein kinases, which are serine/threonine kinases also capable of phosphorylating tyrosine residues
YGR090W	UTP22	6.27865	1.33423	3.81352	0	No		Possible U3 snoRNP protein involved in maturation of pre-18S rRNA, based on computational analysis of large-scale protein-protein interaction data
YJR004C	SAG1	6.23111	1.40358	3.81368	0	No		Alpha-agglutinin of alpha-cells, binds to Aga1p during agglutination, N-terminal half is homologous to the immunoglobulin superfamily and contains binding site for a-agglutinin, C-terminal half is highly glycosylated and contains GPI anchor
YOL019W	TOS7	5.47288	2.71072	4.42508	0	No		Protein of unknown function; green fluorescent protein (GFP)-fusion protein localizes to the cell periphery and vacuole
YLL067C	YLL067C	6.98301	0.467166	NA	NA	No		Putative protein of unknown function with similarity to helicases
YMR182C	RGM1	5.6082	2.44876	4.18013	0	No		Putative transcriptional repressor with proline-rich zinc fingers; overproduction impairs cell growth
YOR066W	MSA1	5.93736	1.86431	3.84499	0	No		Protein of unknown function; potential Cdc28p substrate
YFL026W	STE2	4.35108	5.38995	5.99985	0	No		Receptor for alpha-factor pheromone; seven transmembrane-domain GPCR that interacts with both pheromone and a heterotrimeric G protein to initiate the signaling response that leads to mating between haploid a and alpha cells
YMR094W	CTF13	6.95044	0.500961	NA	NA	No		Subunit of the CBF3 complex, which binds to the CDE III element of centromeres, bending the DNA upon binding, and may be involved in sister chromatid cohesion during mitosis
YJL117W	PHO86	5.30892	3.04554	4.43626	0	No		Endoplasmic reticulum (ER) resident protein required for ER exit of the high-affinity phosphate transporter Pho84p, specifically required for packaging of Pho84p into COPII vesicles
YNR039C	ZRG17	4.49029	5.00834	5.65848	0	No		Endoplasmic reticulum protein of unknown function, transcription is induced under conditions of zinc deficiency; mutant phenotype suggests a role in uptake of zinc
YBL079W	NUP170	6.94386	0.507855	NA	NA	No		Abundant subunit of the nuclear pore complex (NPC), required for proper localization of specific nucleoporins within the NPC, involved in nuclear envelope permeability and in chromosome segregation, has similarity to Nup157p
YOR329C	SCD5	5.81536	2.07236	3.85089	0	No		Protein required for normal cortical actin organization and endocytosis; multicopy suppressor of clathrin deficiency; acts as a targeting subunit for protein phosphatase type 1
YMR036C	MIH1	4.36039	5.364	5.80024	0	No		Protein tyrosine phosphatase involved in cell cycle control; regulates the phosphorylation state of Cdc28p; homolog of S. pombe cdc25
YHR168W	MTG2	6.89133	0.563764	NA	NA	No		Putative GTPase, member of the Obg family; peripheral protein of the mitochondrial inner membrane that associates with the large ribosomal subunit; required for mitochondrial translation, possibly via a role in ribosome assembly
YCL061C	MRC1	6.88823	0.567109	NA	NA	No		S-phase checkpoint protein found at replication forks, required for DNA replication; also required for Rad53p activation during DNA replication stress, where it forms a replication-pausing complex with Tof1p and is phosphorylated by Mec1p; protein involved in replication checkpoint
YGR284C	ERV29	4.6424	4.60694	5.02202	0	No		Protein localized to COPII-coated vesicles, involved in vesicle formation and incorporation of specific secretory cargo
YIL177C	YIL177C	6.87782	0.578388	NA	NA	No		Putative protein of unknown function; similarity to DNA helicases that are encoded within subtelomeric Y' elements and induced in telomerase deficient survivors
YNL091W	NST1	5.79113	2.11486	3.79353	0	No		Protein of unknown function, mediates sensitivity to salt stress; interacts physically with the splicing factor Msl1p and also displays genetic interaction with MSL1
YCR061W	YCR062W	4.59662	4.72603	5.04095	0	No		Protein of unknown function; green fluorescent protein (GFP)-fusion protein localizes to the cytoplasm in a punctate pattern
YPL283C	YRF1-7	6.86281	0.594754	NA	NA	No		Helicase encoded by the Y' element of subtelomeric regions, highly expressed in the mutants lacking the telomerase component TLC1; potentially phosphorylated by Cdc28p
YLR337C	VRP1	5.74006	2.20577	3.79844	0	No		Proline-rich actin-associated protein involved in cytoskeletal organization and cytokinesis; related to mammalian Wiskott-Aldrich syndrome protein (WASP)-interacting protein (WIP)
YHR155W	YSP1	4.80918	4.18588	4.69279	0	No		Mitochondrial protein with a potential role in promoting mitochondrial fragmentation during programmed cell death in response to high levels of alpha-factor mating pheromone or the drug amiodarone
YHL018W	YHL018W	6.81642	0.646136	NA	NA	No		Putative protein of unknown function; green fluorescent protein (GFP)-fusion protein localizes to mitochondria and is induced in response to the DNA-damaging agent MMS
YML058W	SML1	3.94688	6.57252	5.97755	0	No		Ribonucleotide reductase inhibitor involved in regulating dNTP production; regulated by Mec1p and Rad53p during DNA damage and S phase
YJL016W	YJL017W	5.89838	1.9297	3.56705	0	No		Putative protein of unknown function; GFP-fusion protein localizes to the cytoplasm; conserved in closely related Saccharomyces species
YMR095C	SNO1	6.79732	0.667646	NA	NA	No		Protein of unconfirmed function, involved in pyridoxine metabolism; expression is induced during stationary phase; forms a putative glutamine amidotransferase complex with Snz1p, with Sno1p serving as the glutaminase
YHL028W	WSC4	6.05161	1.67846	3.40218	0	No		ER membrane protein involved in the translocation of soluble secretory proteins and insertion of membrane proteins into the ER membrane; may also have a role in the stress response but has only partial functional overlap with WSC1-3
YML109W	ZDS2	6.78931	0.676738	NA	NA	No		Protein that interacts with silencing proteins at the telomere, involved in transcriptional silencing; paralog of Zds1p
YBR212W	NGR1	6.46725	1.07301	3.26678	0	No		RNA binding protein that negatively regulates growth rate; interacts with the 3' UTR of the mitochondrial porin (POR1) mRNA and enhances its degradation; overexpression impairs mitochondrial function; expressed in stationary phase
YPR153W	YPR153W	6.78893	0.677163	NA	NA	No		Putative protein of unknown function
YIL015W	BAR1	6.77786	0.689779	NA	NA	No		Aspartyl protease secreted into the periplasmic space of mating type a cells, helps cells find mating partners, cleaves and inactivates alpha factor allowing cells to recover from alpha-factor-induced cell cycle arrest
YOL095C	HMI1	6.77575	0.692186	NA	NA	No		Mitochondrial inner membrane localized ATP-dependent DNA helicase, required for the maintenance of the mitochondrial genome; not required for mitochondrial transcription; has homology to E. coli helicase uvrD
YNL080C	EOS1	5.19694	3.28531	3.94773	0	No		Protein involved in N-glycosylation; deletion mutation confers sensitivity to exidative stress and shows synthetic lethality with mutations in the spindle checkpoint genes BUB3 and MAD1; YNL080C is not an essential gene
YPL038W-A	YPL038W-A	6.75245	0.718995	NA	NA	No		Putative protein of unknown function; identified by fungal homology and RT-PCR
YAR042W	SWH1	5.08052	3.5442	3.98811	0	No		Protein similar to mammalian oxysterol-binding protein; contains ankyrin repeats; localizes to the Golgi and the nucleus-vacuole junction
YJR044C	VPS55	4.56233	4.81621	4.51672	0	No		Late endosomal protein involved in late endosome to vacuole trafficking; functional homolog of human obesity receptor gene-related protein (OB-RGRP)
YKL081W	TEF4	5.88357	1.95482	3.38523	0	No		Translation elongation factor EF-1 gamma
YFR029W	PTR3	3.55627	7.8161	6.11461	0	No		Component of the SPS plasma membrane amino acid sensor system (Ssy1p-Ptr3p-Ssy5p), which senses external amino acid concentration and transmits intracellular signals that result in regulation of expression of amino acid permease genes
YPL060C-A	YPL060C-A	6.7093	0.76947	NA	NA	No		TyA Gag protein; the main structural constituent of virus-like particles (VLPs)
YGL175C	SAE2	6.70775	0.771309	NA	NA	No		Protein with a role in accurate meiotic and mitotic double-strand break repair; phosphorylated in response to DNA damage and required for normal resistance to DNA-damaging agents
YDL197C	ASF2	5.69577	2.28606	3.47454	0	No		Anti-silencing protein that causes derepression of silent loci when overexpressed
YHR071W	PCL5	6.69725	0.783766	NA	NA	No		Cyclin, interacts with Pho85p cyclin-dependent kinase (Cdk), induced by Gcn4p at level of transcription, specifically required for Gcn4p degradation, may be sensor of cellular protein biosynthetic capacity
YDR423C	CAD1	6.39228	1.1742	3.12104	0	No		AP-1-like bZIP transcriptional activator involved in multiple stress responses, iron metabolism, and pleiotropic drug resistance; controls a set of genes involved in stabilizing proteins, binds consensus sequence TTACTAA; 5' UTR contains uORFs
YDR255C	RMD5	4.59667	4.72589	4.32617	0	No		Cytosolic protein required for sporulation; also required for the ubiquitination of the gluconeogenetic enzyme fructose-1,6-bisphosphatase, which is degraded rapidly after the switch from gluconeogenesis to glycolysis
YOL007C	CSI2	5.16589	3.35341	3.80827	0	No		Protein of unknown function; green fluorescent protein (GFP)- fusion protein localizes to the mother side of the bud neck and the vacuole; YOL007C is not an essential gene
YDR545W	YRF1-1	6.66573	0.821539	NA	NA	No		Helicase encoded by the Y' element of subtelomeric regions, highly expressed in the mutants lacking the telomerase component TLC1; potentially phosphorylated by Cdc28p
YDL119C	YDL119C	6.66053	0.827829	NA	NA	No		Putative mitochondrial transport protein; GFP-fusion protein is induced in response to the DNA-damaging agent MMS; the authentic, non-tagged protein is detected in purified mitochondria
YHR078W	YHR078W	6.64366	0.848341	NA	NA	No		High osmolarity-regulated gene of unknown function
YPR181C	SEC23	4.54484	4.86251	4.27427	0	No		GTPase-activating protein; component of the Sec23p-Sec24p heterodimeric complex of the COPII vesicle coat, involved in ER to Golgi transport and autophagy; stimulates the GDP-bound form of Sar1p
YNL042W	BOP3	5.30589	3.05191	3.65241	0	No		Protein of unknown function, potential Cdc28p substrate; overproduction suppresses a pam1 slv3 double null mutation and confers resistance to methylmercury
YJR008W	YJR008W	4.88374	4.00418	3.92746	0	No		Putative protein of unknown function; expression repressed by inosine and choline in an Opi1p-dependent manner; expression induced by mild heat-stress on a non-fermentable carbon source.
YER155C	BEM2	6.62522	0.870945	NA	NA	No		Rho GTPase activating protein (RhoGAP) involved in the control of cytoskeleton organization and cellular morphogenesis; required for bud emergence
YBL037W	APL3	4.61367	4.68151	4.12037	0	No		Alpha-adaptin, large subunit of the clathrin associated protein complex (AP-2); involved in vesicle mediated transport
YLR187W	SKG3	3.60861	7.64396	5.4162	0	No		Protein of unknown function; green fluorescent protein (GFP)-fusion protein localizes to the cell periphery, cytoplasm, bud, and bud neck; potential Cdc28p substrate; similar to Caf120p and Skg4p
YLR064W	YLR064W	4.38327	5.30051	4.38342	0	No		Putative protein of unknown function; green fluorescent protein (GFP)-fusion protein localizes to the endoplasmic reticulum; YLR064W is not an essential gene
YDR200C	VPS64	6.60687	0.893649	NA	NA	No		Cytoplasmic protein required for cytoplasm to vacuole targeting of proteins; forms a complex with Far3p, Far7p, Far10p, and Far11p that is involved in pheromone-induced cell cycle arrest; also localized to the endoplasmic reticulum membrane
YGL059W	PKP2	6.01423	1.73832	3.11457	0	No		Protein kinase; the authentic, non-tagged protein is detected in highly purified mitochondria in high-throughput studies
YAR068W	YAR068W	6.60231	0.899326	NA	NA	No		Fungal-specific protein of unknown function; induced in respiratory-deficient cells
YDR541C	YDR541C	4.4293	5.17387	4.15283	0	No		Putative dihydrokaempferol 4-reductase
YOR131C	YOR131C	6.55616	0.957433	NA	NA	No		Putative protein of unknown function; non-essential gene
YER032W	FIR1	4.88463	4.00204	3.77295	0	No		Protein involved in 3' mRNA processing, interacts with Ref2p; potential Cdc28p substrate
YNL204C	SPS18	6.54943	0.96601	NA	NA	No		Protein of unknown function, contains a putative zinc-binding domain; expressed during sporulation
YOR191W	ULS1	6.53281	0.987316	NA	NA	No		Member of the SWI/SNF family of DNA-dependent ATPases, plays a role in antagonizing silencing during mating-type switching, contains an N-terminal domain that interacts with Sir4p and a C-terminal SNF2 domain
YDR405W	MRP20	4.93401	3.88398	3.70767	0	No		Mitochondrial ribosomal protein of the large subunit
YMR129W	POM152	3.21691	8.96777	5.81877	0	No		Nuclear pore membrane glycoprotein; may be involved in duplication of nuclear pores and nuclear pore complexes during S-phase;
YLR422W	YLR422W	4.29209	5.55568	4.20124	0	No		Protein of unknown function with similarity to human DOCK proteins (guanine nucleotide exchange factors); interacts with Ino4p; green fluorescent protein (GFP)-fusion protein localizes to the cytoplasm, YLR422W is not an essential protein
YDR046C	BAP3	4.96097	3.82029	3.64845	0	No		Amino acid permease involved in the uptake of cysteine, leucine, isoleucine and valine
YCL044C	MGR1	4.89754	3.97101	3.65353	0	No		Subunit, with Yme1p, of the mitochondrial inner membrane i-AAA protease complex, which is responsible for degradation of unfolded or misfolded mitochondrial gene products; required for growth of cells lacking the mitochondrial genome
YPL049C	DIG1	5.00267	3.72281	3.60129	0	No		Regulatory protein of unknown function, constitutively-expressed, involved in the regulation of mating-specific genes and the invasive growth pathway, required for MAP-kinase imposed repression, inhibits pheromone-responsive transcription
YOR030W	DFG16	5.79802	2.10274	3.03766	0	No		Probable multiple transmembrane protein, involved in diploid invasive and pseudohyphal growth upon nitrogen starvation; required for accumulation of processed Rim101p
YNR030W	ALG12	3.09773	9.38479	5.76021	0	No		Alpha-1,6-mannosyltransferase localized to the ER; responsible for the addition of the alpha-1,6 mannose to dolichol-linked Man7GlcNAc2, acts in the dolichol pathway for N-glycosylation
YIL101C	XBP1	3.54841	7.8421	4.74447	0	No		Transcriptional repressor that binds to promoter sequences of the cyclin genes, CYS3, and SMF2; expression is induced by stress or starvation during mitosis, and late in meiosis; member of the Swi4p/Mbp1p family; potential Cdc28p substrate
YMR199W	CLN1	3.46369	8.1244	4.84135	0	No		G1 cyclin involved in regulation of the cell cycle; activates Cdc28p kinase to promote the G1 to S phase transition; late G1 specific expression depends on transcription factor complexes, MBF (Swi6p-Mbp1p) and SBF (Swi6p-Swi4p)
YMR008C	PLB1	3.22292	8.94692	5.21762	0	No		Phospholipase B (lysophospholipase) involved in lipid metabolism, required for deacylation of phosphatidylcholine and phosphatidylethanolamine but not phosphatidylinositol
YGR189C	CRH1	6.05855	1.66745	2.8665	0	No		Cell wall protein that functions in the transfer of chitin to beta(1-6)glucan, putative chitin transglycosidase
YBR004C	GPI18	3.21197	8.98494	5.22767	0	No		Functional ortholog of human PIG-V, which is a mannosyltransferase that transfers the second mannose in glycosylphosphatidylinositol biosynthesis; the authentic, non-tagged protein was localized to mitochondria
YNL277W	MET2	5.65585	2.35956	3.02723	0	No		L-homoserine-O-acetyltransferase, catalyzes the conversion of homoserine to O-acetyl homoserine which is the first step of the methionine biosynthetic pathway
YEL005C	VAB2	6.30835	1.29162	2.73209	0	No		Protein with a potential role in vacuolar function, as suggested by its ability to bind Vac8p; green fluorescent protein (GFP)-fusion protein localizes to the cytoplasm in a punctate pattern
YOR267C	HRK1	5.75492	2.17914	2.95555	0	No		Protein kinase implicated in activation of the plasma membrane H(+)-ATPase Pma1p in response to glucose metabolism; plays a role in ion homeostasis
YNL081C	SWS2	5.63102	2.40586	2.99853	0	No		Putative mitochondrial ribosomal protein of the small subunit, has similarity to E. coli S13 ribosomal protein
YNL183C	NPR1	5.22452	3.22542	3.19423	0	No		Protein kinase that stabilizes several plasma membrane amino acid transporters by antagonizing their ubiquitin-mediated degradation
YNL053W	MSG5	4.08011	6.1707	3.90299	0	No		Dual-specificity protein phosphatase required for maintenance of a low level of signaling through the cell integrity pathway; regulates and is regulated by Slt2p; also required for adaptive response to pheromone
YPL006W	NCR1	3.30344	8.66877	4.67023	0	No		Vacuolar membrane protein that transits through the biosynthetic vacuolar protein sorting pathway, involved in sphingolipid metabolism; glycoprotein and functional orthologue of human Niemann Pick C1 (NPC1) protein
YKL185W	ASH1	4.73441	4.37215	3.4168	0	No		Zinc-finger inhibitor of HO transcription; mRNA is localized and translated in the distal tip of anaphase cells, resulting in accumulation of Ash1p in daughter cell nuclei and inhibition of HO expression; potential Cdc28p substrate
YHR099W	TRA1	6.26652	1.35178	2.65036	0	No		Subunit of SAGA and NuA4 histone acetyltransferase complexes; interacts with acidic activators (e.g., Gal4p) which leads to transcription activation; similar to human TRRAP, which is a cofactor for c-Myc mediated oncogenic transformation
YML064C	TEM1	5.79584	2.10658	2.80235	0	No		GTP-binding protein of the ras superfamily involved in termination of M-phase; controls actomyosin and septin dynamics during cytokinesis
YMR012W	CLU1	4.68343	4.50148	3.38223	0	No		eIF3 component of unknown function; deletion causes defects in mitochondrial organization but not in growth or translation initiation, can rescue cytokinesis and mitochondrial organization defects of the Dictyostelium cluA- mutant
YGR268C	HUA1	5.59971	2.46481	2.88949	0	No		Cytoplasmic protein containing a zinc finger domain with sequence similarity to that of Type I J-proteins; computational analysis of large-scale protein-protein interaction data suggests a possible role in actin patch assembly
YPL230W	USV1	5.66196	2.34825	2.82982	0	No		Putative protein of unknown function
YHR140W	YHR140W	5.31397	3.03495	2.99753	0	No		Putative integral membrane protein of unknown function
YDL111C	RRP42	4.43461	5.15935	3.46727	0	No		Protein involved in rRNA processing; component of the exosome 3->5 exonuclease complex with Rrp4p, Rrp41p, Rrp43p and Dis3p
YDR441C	APT2	5.49479	2.66743	2.90381	0	No		Apparent pseudogene, not transcribed or translated under normal conditions; encodes a protein with similarity to adenine phosphoribosyltransferase, but artificially expressed protein exhibits no enzymatic activity
YOR226C	ISU2	5.02183	3.67843	3.13156	0	No		Conserved protein of the mitochondrial matrix, required for synthesis of mitochondrial and cytosolic iron-sulfur proteins, performs a scaffolding function in mitochondria during Fe/S cluster assembly; isu1 isu2 double mutant is inviable
YML118W	NGL3	4.67919	4.51234	3.288	0	No		Putative endonuclease, has a domain similar to a magnesium-dependent endonuclease motif in mRNA deadenylase Ccr4p; similar to Ngl1p and Ngl2p
YLL027W	ISA1	6.4833	1.05179	2.47596	0	No		Mitochondrial matrix protein involved in biogenesis of the iron-sulfur (Fe/S) cluster of Fe/S proteins, isa1 deletion causes loss of mitochondrial DNA and respiratory deficiency; depletion reduces growth on nonfermentable carbon sources
YML035C	AMD1	2.24854	12.4651	5.89036	0	No		AMP deaminase, tetrameric enzyme that catalyzes the deamination of AMP to form IMP and ammonia; may be involved in regulation of intracellular adenine nucleotide pools
YDR208W	MSS4	5.76786	2.15606	2.68688	0	No		Phosphatidylinositol-4-phosphate 5-kinase, involved in actin cytoskeleton organization and cell morphogenesis; multicopy suppressor of stt4 mutation
YOR171C	LCB4	2.96817	9.84416	4.58348	0	No		Sphingoid long-chain base kinase, responsible for synthesis of long-chain base phosphates, which function as signaling molecules, regulates synthesis of ceramide from exogenous long-chain bases, localizes to the Golgi and late endosomes
YLR099C	ICT1	4.41894	5.20225	3.30692	0	No		Protein of unknown function, null mutation leads to an increase in sensitivity to Calcofluor white; expression of the gene is induced in the presence of isooctane
YER113C	TMN3	4.73344	4.3746	3.11131	0	No		Non-essential golgi localized protein of unknown function; contains niine potential transmembrane domains and has similarity to the endosomal protein, Emp70p
YHR149C	SKG6	4.76184	4.30334	3.05755	0	No		Integral membrane protein that localizes primarily to growing sites such as the bud tip or the cell periphery; potential Cdc28p substrate; Skg6p interacts with Zds1p and Zds2p
YGL150C	INO80	5.19724	3.28467	2.8358	0	No		ATPase that forms a large complex, containing actin and several actin-related proteins, that has chromatin remodeling activity and 3' to 5' DNA helicase activity in vitro; shows similarity to the Snf2p family of ATPases
YFL021W	GAT1	4.65041	4.58628	3.06781	0	No		Transcriptional activator of genes involved in nitrogen catabolite repression, member of the GATA family of DNA binding proteins; activity and localization regulated by nitrogen limitation and Ure2p
YKR089C	TGL4	2.9271	9.99092	4.27794	0	No		Triacylglycerol lipase involved in triacylglycerol mobilization and degradation; found in lipid particles; potential Cdc28p substrate
YDR011W	SNQ2	3.18644	9.07386	3.93109	0	No		ABC transporter protein involved in multidrug resistance and resistance to singlet oxygen species
YIR011C	STS1	3.84629	6.88357	3.45909	0	No		Protein that interacts with the karyopherin Srp1p; may have a role with Srp1p in ubiquitin-mediated protein degradation
YMR305C	SCW10	4.61664	4.67377	3.0121	0	No		Cell wall protein with similarity to glucanases; may play a role in conjugation during mating based on mutant phenotype and its regulation by Ste12p
YGL084C	GUP1	2.65047	10.9911	4.44259	0	No		Plasma membrane protein with a possible role in proton symport of glycerol; member of the MBOAT family of putative membrane-bound O-acyltransferases
YHR186C	KOG1	6.28846	1.32009	2.30306	0	No		Subunit of TORC1, a rapamycin-sensitive complex involved in growth control that contains Tor1p or Tor2p, Lst8p and Tco89p; contains four HEAT repeats and seven WD-40 repeats; may act as a scaffold protein to couple TOR and its effectors
YNL074C	MLF3	2.80666	10.4241	4.26048	0	No		Serine-rich protein of unknown function; overproduction suppresses the growth inhibition caused by exposure to the immunosuppressant leflunomide
YLR320W	MMS22	5.2286	3.21661	2.6921	0	No		Protein involved in resistance to ionizing radiation; acts with Mms1p in a repair pathway that may be involved in resolving replication intermediates or preventing the damage caused by blocked replication forks
YDR001C	NTH1	6.23074	1.40412	2.3159	0	No		Neutral trehalase, degrades trehalose; required for thermotolerance and may mediate resistance to other cellular stresses; may be phosphorylated by Cdc28p
YDR254W	CHL4	3.45802	8.14344	3.60513	0	No		Outer kinetochore protein required for chromosome stability, interacts with kinetochore proteins Ctf19p, Ctf3p, and Iml3p; exhibits a two-hybrid interaction with Mif2p; association with CEN DNA requires Ctf19p
YKL106W	AAT1	6.49344	1.03846	2.19676	0	No		Mitochondrial aspartate aminotransferase, catalyzes the conversion of oxaloacetate to aspartate in aspartate and asparagine biosynthesis
YDL140C	RPO21	5.08625	3.53122	2.71538	0	No		RNA polymerase II largest subunit B220, part of central core; phosphorylation of C-terminal heptapeptide repeat domain regulates association with transcription and splicing factors; similar to bacterial beta-prime
YDR309C	GIC2	4.78905	4.23563	2.8433	0	No		Protein of unknown function involved in initiation of budding and cellular polarization, interacts with Cdc42p via the Cdc42/Rac-interactive binding (CRIB) domain
YGL254W	FZF1	5.71362	2.25353	2.42097	0	No		Transcription factor involved in sulfite metabolism, sole identified regulatory target is SSU1, overexpression suppresses sulfite-sensitivity of many unrelated mutants due to hyperactivation of SSU1, contains five zinc fingers
YBR082C	UBC4	2.33516	12.1467	4.62736	0	No		Ubiquitin-conjugating enzyme that mediates degradation of short-lived and abnormal proteins; interacts with E3-CaM in ubiquitinating calmodulin; interacts with many SCF ubiquitin protein ligases; component of the cellular stress response
YOR109W	INP53	3.41372	8.29275	3.60075	0	No		Phosphatidylinositol 4,5-bisphosphate 5-phosphatase, synaptojanin-like protein with an N-terminal Sac1 domain, plays a role in a TGN (trans Golgi network)-to-early endosome pathway; hyperosmotic stress causes translocation to actin patches
YIL044C	AGE2	4.80446	4.19751	2.8196	0	No		ADP-ribosylation factor (ARF) GTPase activating protein (GAP) effector, involved in Trans-Golgi-Network (TGN) transport; contains C2C2H2 cysteine/histidine motif
YNL299W	TRF5	5.22346	3.22771	2.6154	0	No		Poly (A) polymerase involved in nuclear RNA quality control based on: homology with Trf4p, genetic interactions with TRF4 mutants, physical interaction with Mtr4p (TRAMP subunit), and by direct assay; disputed role as a sigma DNA polymerase
YOL126C	MDH2	5.67918	2.31647	2.43989	0	No		Cytoplasmic malate dehydrogenase, one of the three isozymes that catalyze interconversion of malate and oxaloacetate; involved in gluconeogenesis during growth on ethanol or acetate as carbon source; interacts with Pck1p and Fbp1p
YOR385W	YOR385W	6.37581	1.19689	2.19075	0	No		Putative protein of unknown function; green fluorescent protein (GFP)-fusion protein localizes to the cytoplasm; YOR385W is not an essential gene
YER088C	DOT6	4.21027	5.78948	3.11917	0	No		Protein of unknown function, involved in telomeric gene silencing and filamentation
YOL063C	CRT10	5.50139	2.65446	2.48861	0	No		Protein involved in transcriptional regulation of RNR2 and RNR3; expression of the gene is induced by DNA damage and null mutations confer increased resistance to hydroxyurea; N-terminal region has a leucine repeat and a WD40 repeat
YMR308C	PSE1	2.89297	10.1133	3.90053	0	No		Karyopherin/importin that interacts with the nuclear pore complex; acts as the nuclear import receptor for specific proteins, including Pdr1p, Yap1p, Ste12p, and Aft1p
YOR342C	YOR342C	4.2105	5.78884	3.08138	0	No		Putative protein of unknown function; green fluorescent protein (GFP)-fusion protein localizes to the cytoplasm and the nucleus
YDR189W	SLY1	5.88166	1.95807	2.27313	0	No		Hydrophilic protein involved in vesicle trafficking between the ER and Golgi; SM (Sec1/Munc-18) family protein that binds the tSNARE Sed5p and stimulates its assembly into a trans-SNARE membrane-protein complex
YPL016W	SWI1	5.99683	1.7665	2.20492	0	No		Subunit of the SWI/SNF chromatin remodeling complex, which regulates transcription by remodeling chromosomes; required for transcription of many genes, including ADH1, ADH2, GAL1, HO, INO1 and SUC2
YBR135W	CKS1	3.92264	6.64688	3.18535	0	No		Subunit of the Cdc28 protein kinase, required for mitotic proteolysis, may also be involved in the proteolysis of the G1 cyclins
YER057C	HMF1	2.83672	10.3156	3.85562	0	No		Member of the p14.5 protein family with similarity to Mmf1p, functionally complements Mmf1p function when targeted to mitochondria; heat shock inducible; high-dosage growth inhibitor; forms a homotrimer in vitro
YJR126C	VPS70	3.11711	9.31663	3.63187	0	No		Protein of unknown function involved in vacuolar protein sorting
YLR398C	SKI2	4.8606	4.06014	2.66532	0	No		Putative RNA helicase, involved in exosome mediated 3' to 5' mRNA degradation and translation inhibition of non-poly(A) mRNAs; forms complex with Ski3p and Ski8p; required for repressing propagation of dsRNA viruses
YER067W	YER067W	4.24337	5.69438	2.95479	0	No		Putative protein of unknown function; green fluorescent protein (GFP)-fusion protein localizes to the cytoplasm and nucleus; YER067W is not an essential gene
YLR380W	CSR1	0.825037	17.1941	6.6114	0	No		Phosphatidylinositol transfer protein with a potential role in lipid turnover; interacts specifically with thioredoxin peroxidase (Tsa2p) and may have a role in oxidative stress resistance
YML075C	HMG1	5.27382	3.11972	2.47896	0	No		One of two isozymes of HMG-CoA reductase that catalyzes the conversion of HMG-CoA to mevalonate, which is a rate-limiting step in sterol biosynthesis; localizes to the nuclear envelope; overproduction induces the formation of karmellae
YEL043W	YEL043W	2.84379	10.2901	3.78288	0	No		Predicted cytoskeleton protein involved in intracellular signalling based on quantitative analysis of protein-protein interaction maps; may interact with ribosomes, based on co-purification studies; contains fibronectin type III domain fold
YPR124W	CTR1	4.83569	4.12082	2.63715	0	No		High-affinity copper transporter of the plasma membrane, mediates nearly all copper uptake under low copper conditions; transcriptionally induced at low copper levels and degraded at high copper levels
YLR095C	IOC2	2.41029	11.8706	4.08126	0	No		Member of a complex (Isw1b) with Isw1p and Ioc4p that exhibits nucleosome-stimulated ATPase activity and acts within coding regions to coordinate transcription elongation with termination and processing, contains a PHD finger motif
YER028C	MIG3	4.92926	3.89526	2.57984	0	No		Probable transcriptional repressor involved in response to toxic agents such as hydroxyurea that inhibit ribonucleotide reductase; phosphorylation by Snf1p or the Mec1p pathway inactivates Mig3p, allowing induction of damage response genes
YGL248W	PDE1	4.18661	5.85793	2.89993	0	No		Low-affinity cyclic AMP phosphodiesterase, controls glucose and intracellular acidification-induced cAMP signaling, target of the cAMP-protein kinase A (PKA) pathway; glucose induces transcription and inhibits translation
YPL023C	MET12	4.96611	3.80819	2.52887	0	No		Isozyme of methylenetetrahydrofolate reductase, catalyzes the reduction of 5,10-methylenetetrahydrofolate to 5-methyltetrahydrofolate in the methionine biosynthesis pathway
YGL131C	SNT2	5.29805	3.06843	2.38167	0	No		DNA binding protein with similarity to the S. pombe Snt2 protein
YHL027W	RIM101	5.61809	2.43013	2.23527	0	No		Transcriptional repressor involved in response to pH and in cell wall construction; required for alkaline pH-stimulated haploid invasive growth and sporulation; activated by proteolytic processing; similar to A. nidulans PacC
YLR278C	YLR278C	6.28542	1.32447	2.03269	0	No		Zinc-cluster protein; green fluorescent protein (GFP)-fusion protein localizes to the nucleus; mutant shows moderate growth defect on caffeine; YLR278C is not an essential gene
YPL092W	SSU1	5.55832	2.54382	2.24496	0	No		Plasma membrane sulfite pump involved in sulfite metabolism and required for efficient sulfite efflux; major facilitator superfamily protein
YOR140W	SFL1	6.21768	1.42343	2.04108	0	No		Transcription repressor involved in regulation of flocculation-related genes, inhibits transcription by recruiting general corepressor Cyc8p-Tup1p to different promoters; negatively regulated by cAMP-dependent protein kinase A subunit Tpk2p
YNL071W	LAT1	2.16487	12.7722	4.01488	0	No		Dihydrolipoamide acetyltransferase component (E2) of pyruvate dehydrogenase complex, which catalyzes the oxidative decarboxylation of pyruvate to acetyl-CoA
YJL073W	JEM1	3.15498	9.18376	3.34239	0	No		DnaJ-like chaperone required for nuclear membrane fusion during mating, localizes to the ER membrane; exhibits genetic interactions with KAR2
YKL004W	AUR1	1.43576	15.3631	4.79549	0	No		Phosphatidylinositol:ceramide phosphoinositol transferase (IPC synthase), required for sphingolipid synthesis; can mutate to confer aureobasidin A resistance
YGL133W	ITC1	4.26924	5.62054	2.74191	0	No		Component of the ATP-dependent Isw2p-Itc1p chromatin remodeling complex, required for repression of a-specific genes, repression of early meiotic genes during mitotic growth, and repression of INO1
YHR143W	DSE2	3.73978	7.21995	2.96271	0	No		Daughter cell-specific secreted protein with similarity to glucanases, degrades cell wall from the daughter side causing daughter to separate from mother; expression is repressed by cAMP
YLR228C	ECM22	3.23187	8.91585	3.2443	0	No		Sterol regulatory element binding protein, regulates transcription of the sterol biosynthetic genes ERG2 and ERG3; member of the fungus-specific Zn[2]-Cys[6] binuclear cluster family of transcription factors; homologous to Upc2p
YEL069C	HXT13	4.61331	4.68244	2.56166	0	No		Hexose transporter, induced in the presence of non-fermentable carbon sources, induced by low levels of glucose, repressed by high levels of glucose
YAL058W	CNE1	5.12983	3.43336	2.34312	0	No		Calnexin; integral membrane ER chaperone involved in folding and quality control of glycoproteins; chaperone activity is inhibited by Mpd1p, with which Cne1p interacts; 24% identical to mammalian calnexin; Ca+ binding not yet shown in yeast
YER167W	BCK2	6.06714	1.65384	1.99315	0	No		Protein rich in serine and threonine residues involved in protein kinase C signaling pathway, which controls cell integrity; overproduction suppresses pkc1 mutations
YOL005C	RPB11	5.38374	2.89036	2.17875	0	No		RNA polymerase II subunit B12.5; part of central core; similar to Rpc19p and bacterial alpha subunit
YDR123C	INO2	9.98727	0	0.674663	7.55508	No		Component of the heteromeric Ino2p/Ino4p basic helix-loop-helix transcription activator that binds inositol/choline-responsive elements (ICREs), required for derepression of phospholipid biosynthetic genes in response to inositol depletion
YNL192W	CHS1	3.02536	9.64066	3.29985	0	No		Chitin synthase I, requires activation from zymogenic form in order to catalyze the transfer of N-acetylglucosamine (GlcNAc) to chitin; required for repairing the chitin septum during cytokinesis; transcription activated by mating factor
YPR005C	HAL1	5.39486	2.86764	2.13459	0	No		Cytoplasmic protein involved in halotolerance; decreases intracellular Na+ (via Ena1p) and increases intracellular K+ by decreasing efflux; expression repressed by Ssn6p-Tup1p and Sko1p and induced by NaCl, KCl, and sorbitol through Gcn4p
YMR139W	RIM11	1.91018	13.7006	3.95816	0	No		Protein kinase required for signal transduction during entry into meiosis; promotes the formation of the Ime1p-Ume6p complex by phosphorylating Ime1p and Ume6p; shares similarity with mammalian glycogen synthase kinase 3-beta
YPR144C	NOC4	1.95948	13.522	3.92681	0	No		Nucleolar protein, forms a complex with Nop14p that mediates maturation and nuclear export of 40S ribosomal subunits
YAL031C	GIP4	2.43236	11.7895	3.62178	0	No		Cytoplasmic Glc7-interacting protein whose overexpression relocalizes Glc7p from the nucleus and prevents chromosome segregation; potential Cdc28p substrate
YPR117W	YPR117W	9.82194	0	0.685547	7.55508	No		Putative protein of unknown function
YOR002W	ALG6	5.32886	3.00379	2.14153	0	No		Glucosyltransferase, involved in transfer of oligosaccharides from dolichyl pyrophosphate to asparagine residues of proteins during N-linked protein glycosylation; mutations in human ortholog are associated with disease
YPR186C	PZF1	5.39304	2.87136	2.11574	0	No		Transcription factor IIIA (TFIIIA), essential protein with nine C2H2 Zn-fingers, binds the 5S rRNA gene through the zinc finger domain and directs assembly of a multiprotein initiation complex for RNA polymerase III; also binds DNA
YBR107C	IML3	5.12678	3.44016	2.21945	0	No		Protein with a role in kinetochore function, localizes to the outer kinetochore in a Ctf19p-dependent manner, interacts with Chl4p and Ctf19p
YCL045C	YCL045C	1.98206	13.44	3.83454	0	No		Protein of unknown function; green fluorescent protein (GFP)-fusion protein localizes to the ER; interacts with Gal80p; YCL045C is not an essential gene
YEL018W	EAF5	3.28593	8.72901	2.97422	0	No		Esa1p-associated factor, non-essential subunit of the NuA4 acetyltransferase complex
YDR301W	CFT1	5.33903	2.98261	2.11359	0	No		RNA-binding subunit of the mRNA cleavage and polyadenylation factor; involved in poly(A) site recognition and required for both pre-mRNA cleavage and polyadenylation, 51% sequence similarity with mammalian AAUAA-binding subunit of CPSF
YKL105C	YKL105C	6.25266	1.37196	1.88323	0	No		Putative protein of unknown function
YPR065W	ROX1	2.68431	10.8678	3.31495	0	No		Heme-dependent repressor of hypoxic genes; contains an HMG domain that is responsible for DNA bending activity
YDR295C	HDA2	4.69961	4.46024	2.33942	0	No		Subunit of a possibly tetrameric trichostatin A-sensitive class II histone deacetylase complex containing an Hda1p homodimer and an Hda2p-Hda3p heterodimer; involved in telomere maintenance
YGL096W	TOS8	3.55629	7.81604	2.77616	0	No		Homeodomain-containing transcription factor; SBF regulated target gene that in turn regulates expression of genes involved in G1/S phase events such as bud site selection, bud emergence and cell cycle progression; similarity to Cup9p
YBR007C	DSF2	5.29145	3.08236	2.10298	0	No		Deletion suppressor of mpt5 mutation
YNL329C	PEX6	4.22126	5.75784	2.53112	0	No		Peroxisomal membrane AAA-family ATPase peroxin required for peroxisome assembly, contains two 230 amino acid ATP-binding AAA cassettes, interacts with Pex1p
YMR215W	GAS3	0.997067	16.7283	4.53142	0	No		Putative 1,3-beta-glucanosyltransferase, has similarity to Gas1p; localizes to the cell wall
YGL129C	RSM23	3.91353	6.67494	2.64217	0	No		Mitochondrial ribosomal protein of the small subunit, has similarity to mammalian apoptosis mediator proteins; null mutation prevents induction of apoptosis by overproduction of metacaspase Mca1p
YNL101W	AVT4	3.26127	8.81407	2.91707	0	No		Vacuolar transporter, exports large neutral amino acids from the vacuole; member of a family of seven S. cerevisiae genes (AVT1-7) related to vesicular GABA-glycine transporters
YDR119W	VBA4	2.88234	10.1514	3.15285	0	No		Putative protein of unknown function; green fluorescent protein (GFP)-fusion protein localizes to vacuolar membrane; YDR119W is not an essential gene
YOR028C	CIN5	3.33259	8.5688	2.87188	0	No		Basic leucine zipper transcriptional factor of the yAP-1 family that mediates pleiotropic drug resistance and salt tolerance; localizes constitutively to the nucleus
YAL022C	FUN26	2.60585	11.1539	3.31574	0	No		Nucleoside transporter with broad nucleoside selectivity; localized to intracellular membranes
YNL020C	ARK1	4.49566	4.99391	2.36205	0	No		Serine/threonine protein kinase involved in regulation of the cortical actin cytoskeleton; involved in control of endocytosis
YER060W-A	FCY22	3.70227	7.3401	2.69099	0	No		Putative purine-cytosine permease, very similar to Fcy2p but cannot substitute for its function
YLR139C	SLS1	3.16562	9.14657	2.91767	0	No		Mitochondrial membrane protein required for assembly of respiratory-chain enzyme complexes III and IV; coordinates expression of mitochondrially-encoded genes; may facilitate delivery of mRNA to membrane-bound translation machinery
YNL230C	ELA1	3.95134	6.55889	2.57386	0	No		Elongin A, F-box protein that forms a heterodimer with Elc1p and is required for ubiquitin-dependent degredation of the RNA Polymerase II subunit RPO21; subunit of the Elongin-Cullin-Socs (ECS) ligase complex
YNL125C	ESBP6	2.54476	11.3773	3.30253	0	No		Protein with similarity to monocarboxylate permeases, appears not to be involved in transport of monocarboxylates such as lactate, pyruvate or acetate across the plasma membrane
YOL052C	SPE2	4.25954	5.64817	2.4466	0	No		S-adenosylmethionine decarboxylase, required for the biosynthesis of spermidine and spermine; cells lacking Spe2p require spermine or spermidine for growth in the presence of oxygen but not when grown anaerobically
YBR023C	CHS3	5.14096	3.40856	2.08254	0	No		Chitin synthase III, catalyzes the transfer of N-acetylglucosamine (GlcNAc) to chitin; required for synthesis of the majority of cell wall chitin, the chitin ring during bud emergence, and spore wall chitosan
YLL035W	GRC3	2.85615	10.2456	3.08923	0	No		Protein of unknown function, required for cell growth and possibly involved in rRNA processing; mRNA is cell cycle regulated
YDL104C	QRI7	4.00077	6.40859	2.53548	0	No		Putative metalloprotease, similar to O-sialoglycoprotein metallopeptidase from P. haemolytica; the authentic, non-tagged protein is detected in highly purified mitochondria in high-throughput studies
YCL014W	BUD3	8.61935	0	0.869362	4.26449	No		Protein involved in bud-site selection and required for axial budding pattern; localizes with septins to bud neck in mitosis and may constitute an axial landmark for next round of budding
YKL120W	OAC1	4.76164	4.30385	2.19821	0	No		Mitochondrial inner membrane transporter, transports oxaloacetate, sulfate, and thiosulfate; member of the mitochondrial carrier family
YPL169C	MEX67	2.26119	12.4186	3.37718	0	No		Poly(A)RNA binding protein involved in nuclear mRNA export, component of the nuclear pore; ortholog of human TAP
YCL063W	VAC17	5.28098	3.10453	2.03473	0	No		Protein involved in vacuole inheritance; acts as a vacuole-specific receptor for myosin Myo2p
YER127W	LCP5	2.76863	10.5617	3.08208	0	No		Essential protein involved in maturation of 18S rRNA; depletion leads to inhibited pre-rRNA processing and reduced polysome levels; localizes primarily to the nucleolus
YBR220C	YBR220C	5.86285	1.9902	1.80754	0.0263162	No		Putative protein of unknown function; YBR220C is not an essential gene
YER118C	SHO1	2.11046	12.9715	3.41048	0	No		Transmembrane osmosensor, participates in activation of both the Cdc42p- and MAP kinase-dependent filamentous growth pathway and the high-osmolarity glycerol response pathway
YHL021C	FMP12	1.76198	14.2328	3.64435	0	No		Putative protein of unknown function; the authentic, non-tagged protein is detected in highly purified mitochondria in high-throughput studies
YCL031C	RRP7	2.55853	11.3269	3.13942	0	No		Essential protein involved in rRNA processing and ribosome biogenesis
YNL283C	WSC2	3.8087	7.00145	2.50454	0	No		Partially redundant sensor-transducer of the stress-activated PKC1-MPK1 signaling pathway involved in maintenance of cell wall integrity and recovery from heat shock; secretory pathway Wsc2p is required for the arrest of secretion response
YIL038C	NOT3	8.2856	0	0.783973	7.55508	No		Subunit of the CCR4-NOT complex, which is a global transcriptional regulator with roles in transcription initiation and elongation and in mRNA degradation
YNL136W	EAF7	2.03801	13.2362	3.41682	0	No		Subunit of the NuA4 histone acetyltransferase complex, which acetylates the N-terminal tails of histones H4 and H2A
YKL101W	HSL1	8.40252	0	0.347999	18.8973	No		Nim1p-related protein kinase that regulates the morphogenesis and septin checkpoints; associates with the assembled septin filament; required along with Hsl7p for bud neck recruitment, phosphorylation, and degradation of Swe1p
YJR143C	PMT4	-0.104312	18.7083	4.71484	0	No		Protein O-mannosyltransferase, transfers mannose residues from dolichyl phosphate-D-mannose to protein serine/threonine residues; appears to form homodimers in vivo and does not complex with other Pmt proteins; target for new antifungals
YLR069C	MEF1	2.66948	10.9218	3.01269	0	No		Mitochondrial elongation factor involved in translational elongation
YDR379W	RGA2	8.10138	0	0.940727	2.17246	No		GTPase-activating protein for the polarity-establishment protein Cdc42p; implicated in control of septin organization, pheromone response, and haploid invasive growth
YML005W	TRM12	4.9022	3.95984	2.05613	0	No		S-adenosylmethionine-dependent methyltransferase of the seven beta-strand family; required for wybutosine formation in phenylalanine-accepting tRNA
YNL058C	YNL058C	2.25863	12.428	3.22469	0	No		Putative protein of unknown function; green fluorescent protein (GFP)-fusion protein localizes to the vacuole; YNL058C is not an essential gene
YFR045W	YFR045W	3.42585	8.25177	2.57867	0	No		Putative mitochondrial transport protein; null mutant is viable, exhibits decreased levels of chitin and normal resistance to calcofluor white
YLR295C	ATP14	-0.11321	18.7128	4.60541	0	No		Subunit h of the F0 sector of mitochondrial F1F0 ATP synthase, which is a large, evolutionarily conserved enzyme complex required for ATP synthesis
YJR116W	YJR116W	4.04121	6.28683	2.36092	0	No		Putative protein of unknown function
YMR310C	YMR310C	2.63898	11.0329	2.9718	0	No		Putative protein of unknown function; green fluorescent protein (GFP)-fusion protein localizes to the nucleus; YMR310C is not an essential gene
YPL057C	SUR1	2.69377	10.8334	2.91179	0	No		Probable catalytic subunit of a mannosylinositol phosphorylceramide (MIPC) synthase, forms a complex with probable regulatory subunit Csg2p; function in sphingolipid biosynthesis is overlapping with that of Csh1p
YDR302W	GPI11	4.42882	5.17519	2.16407	0	No		ER membrane protein involved in a late step of glycosylphosphatidylinositol (GPI) anchor assembly; involved in the addition of phosphoethanolamine to the multiply mannosylated GPI intermediate; human PIG-Fp is a functional homolog
YGR283C	YGR283C	4.84739	4.09224	2.05108	0	No		Protein of unknown function; may interact with ribosomes, based on co-purification experiments; deletion mutant is resistant to fluconazole; green fluorescent protein (GFP)-fusion protein localizes to the nucleolus
YKL209C	STE6	4.64257	4.60652	2.0771	0	No		ATP-binding cassette (ABC) transporter required for the export of a-factor, catalyzes ATP hydrolysis coupled to a-factor transport, contains 12 transmembrane domains and two ATP binding domains, expressed only in MATa cells
YER019W	ISC1	1.70752	14.4261	3.47493	0	No		Inositol phosphosphingolipid phospholipase C, hydrolyzes inositolphosphosphingolipids, activated by phosphatidylserine, cardiolipin, and phosphatidylglycerol, mediates Na+ and Li+ halotolerance, contains a P loop-like domain
YJL062W-A	YJL062W-A	8.02686	0	0.582679	11.154	No		Putative protein of unknown function, identified based on comparison to related yeast species; the authentic, non-tagged protein is detected in highly purified mitochondria in high-throughput studies
YLR084C	RAX2	4.49015	5.00872	2.12116	0	No		N-glycosylated protein involved in the maintenance of bud site selection during bipolar budding; localization requires Rax1p
YEL039C	CYC7	1.13167	16.3338	3.79855	0	No		Cytochrome c isoform 2, expressed under hypoxic conditions; electron carrier of the mitochondrial intermembrane space that transfers electrons from ubiquinone-cytochrome c oxidoreductase to cytochrome c oxidase during cellular respiration
YIL146C	ECM37	3.46709	8.11299	2.50945	0	No		Non-essential protein of unknown function
YOR334W	MRS2	5.34023	2.98011	1.88107	0	No		Mitochondrial inner membrane Mg(2+) channel, required for maintenance of intramitochondrial Mg(2+) concentrations at the correct level to support splicing of group II introns
YER111C	SWI4	8.10017	0	0.126763	22.5674	No		DNA binding component of the SBF complex (Swi4p-Swi6p), a transcriptional activator that in concert with MBF (Mbp1-Swi6p) regulates late G1-specific transcription of targets including cyclins and genes required for DNA synthesis and repair
YLR176C	RFX1	2.07731	13.0928	3.25369	0	No		Protein involved in DNA damage and replication checkpoint pathway; recruits repressors Tup1p and Cyc8p to promoters of DNA damage-inducible genes; similar to a family of mammalian DNA binding RFX1-4 proteins
YKL121W	DGR2	1.71711	14.3921	3.44012	0	No		Putative protein of unknown function
YDR071C	PAA1	5.85797	1.99856	1.70345	0.0263162	No		Polyamine acetyltransferase; acetylates polyamines (e.g. putrescine, spermidine, spermine) and also aralkylamines (e.g. tryptamine, phenylethylamine); may be involved in transcription and/or DNA replication
YOR173W	DCS2	3.32836	8.58328	2.54243	0	No		Non-essential, stress induced regulatory protein containing a HIT (histidine triad) motif; modulates m7G-oligoribonucleotide metabolism; inhibits Dcs1p; regulated by Msn2p, Msn4p, and the Ras-cAMP-cAPK signaling pathway, similar to Dcs1p.
YHR036W	BRL1	3.18075	9.09371	2.60439	0	No		Essential nuclear envelope integral membrane protein identified as a suppressor of a cold-sensitive mutant of CRM1, a karyopherin; homologous to and interacts with Brr6p, which is a nuclear envelope protein involved in nuclear export
YDL042C	SIR2	4.1815	5.87277	2.20277	0	No		Conserved NAD+ dependent histone deacetylase of the Sirtuin family involved in regulation of lifespan; plays roles in silencing at HML, HMR, telomeres, and the rDNA locus; negatively regulates initiation of DNA replication
YIR017C	MET28	7.65317	0	1.06777	1.00813	No		Transcriptional activator in the Cbf1p-Met4p-Met28p complex, participates in the regulation of sulfur metabolism
YDR437W	GPI19	6.08831	1.62056	1.62425	0.0597025	No		Subunit of GPI-GlcNAc transferase involved in synthesis of N-acetylglucosaminyl phosphatidylinositol (GlcNAc-PI), which is the first intermediate in glycosylphosphatidylinositol (GPI) anchor synthesis, shares similarity with mammalian PIG-P
YDR146C	SWI5	2.97793	9.80936	2.68446	0	No		Transcription factor that activates transcription of genes expressed at the M/G1 phase boundary and in G1 phase; localization to the nucleus occurs during G1 and appears to be regulated by phosphorylation by Cdc28p kinase
YMR148W	YMR148W	3.78522	7.07555	2.31856	0	No		Putative protein of unknown function; predicted to contain a transmembrane domain; YMR148W is not an essential gene
YNL122C	YNL122C	2.05337	13.1802	3.13449	0	No		Putative protein of unknown function; green fluorescent protein (GFP)-fusion protein localizes to mitochondria; YNL122C is not an essential gene
YPR104C	FHL1	5.08962	3.5236	1.90953	0	No		Putative transcriptional regulator with similarity to DNA-binding domain of Drosophila forkhead; required for rRNA processing
YJL042W	MHP1	4.4361	5.1553	2.06511	0	No		Microtubule-associated protein involved in assembly and stabilization of microtubules; overproduction results in cell cycle arrest at G2 phase; similar to Drosophila protein MAP and to mammalian MAP4 proteins
YAL021C	CCR4	1.72708	14.3568	3.30906	0	No		Component of the CCR4-NOT transcriptional complex, which is involved in regulation of gene expression; component of the major cytoplasmic deadenylase, which is involved in mRNA poly(A) tail shortening
YLR237W	THI7	7.46379	0.0325865	1.08307	1.00813	No		Plasma membrane transporter responsible for the uptake of thiamine, member of the major facilitator superfamily of transporters; mutation of human ortholog causes thiamine-responsive megaloblastic anemia
YJR017C	ESS1	-0.0519308	18.6772	4.10496	0	No		Peptidylprolyl-cis/trans-isomerase (PPIase) specific for phosphorylated serine and threonine residues N-terminal to proline; regulates phosphorylation of the RNA polymerase II large subunit (Rpo21p) C-terminal domain
YLR056W	ERG3	1.88895	13.7773	3.19209	0	No		C-5 sterol desaturase, catalyzes the introduction of a C-5(6) double bond into episterol, a precursor in ergosterol biosynthesis; mutants are viable, but cannot grow on non-fermentable carbon sources
YOR264W	DSE3	3.79679	7.03898	2.2677	0	No		Daughter cell-specific protein, may help establish daughter fate
YJR147W	HMS2	4.50207	4.97667	2.02977	0	No		Protein with similarity to heat shock transcription factors; overexpression suppresses the pseudohyphal filamentation defect of a diploid mep1 mep2 homozygous null mutant
YFR034C	PHO4	7.55446	0	0.776821	7.55508	No		Basic helix-loop-helix (bHLH) transcription factor; binds cooperatively with Pho2p to the PHO5 promoter; function is regulated by phosphorylation at multiple sites and by phosphate availability
YGR141W	VPS62	7.67109	0	0.331945	18.8973	No		Vacuolar protein sorting (VPS) protein required for cytoplasm to vacuole targeting of proteins
YPL029W	SUV3	7.449	0.044245	0.935463	2.17246	No		ATP-dependent RNA helicase, component of the mitochondrial degradosome along with the RNase Dss1p; the degradosome associates with the ribosome and mediates turnover of aberrant or unprocessed RNAs
YPL224C	MMT2	4.54219	4.86956	2.02187	0	No		Putative metal transporter involved in mitochondrial iron accumulation; closely related to Mmt1p
YOL100W	PKH2	5.22816	3.21756	1.80098	0.0263162	No		Serine/threonine protein kinase involved in sphingolipid-mediated signaling pathway that controls endocytosis; activates Ypk1p and Ykr2p, components of signaling cascade required for maintenance of cell wall integrity; redundant with Pkh1p
YDR387C	YDR387C	4.35339	5.38352	2.0556	0	No		Putative transporter protein; YDR387C is not an essential gene
YHR024C	MAS2	2.24647	12.4727	2.90565	0	No		Larger subunit of the mitochondrial processing protease (MPP), essential processing enzyme that cleaves the N-terminal targeting sequences from mitochondrially imported proteins
YDR266C	YDR266C	5.70903	2.26188	1.64274	0.0597025	No		Protein of unknown function that may interact with ribosomes, based on co-purification experiments;green fluorescent protein (GFP)-fusion protein localizes to the cytoplasm; contains a RING finger domain
YHR204W	MNL1	2.3983	11.9146	2.82053	0	No		Alpha mannosidase-like protein of the endoplasmic reticulum required for degradation of glycoproteins but not for processing of N-linked oligosaccharides
YGL025C	PGD1	5.05192	3.60929	1.8224	0.0263162	No		Subunit of the Mediator global transcriptional cofactor complex, which is part of the RNA polymerase II holoenzyme and plays an essential role in basal and activated transcription; direct target of the Cyc8p-Tup1p transcriptional corepressor
YIL088C	AVT7	3.32382	8.59884	2.37973	0	No		Putative transporter, member of a family of seven S. cerevisiae genes (AVT1-7) related to vesicular GABA-glycine transporters
YNL044W	YIP3	2.45656	11.7006	2.76109	0	No		Protein localized to COPII vesicles, proposed to be involved in ER to Golgi transport; interacts with members of the Rab GTPase family and Yip1p; also interacts with Rtn1p
YHR121W	LSM12	3.03066	9.62187	2.50404	0	No		Protein of unknown function that may function in RNA processing; interacts with Pbp1p and Pbp4p and associates with ribosomes; contains an RNA-binding LSM domain and an AD domain; GFP-fusion protein is induced by the DNA-damaging agent MMS
YLR040C	YLR040C	2.89566	10.1036	2.54931	0	No		Putative protein of unknown function; localizes to the cell wall; predicted to be a GPI-attached protein; upregulated by Mcm1p-Alpha1p transcription factor; partially overlaps the dubious ORF YLR041W; YLR040C is not essential
YJR130C	STR2	-4.16502	7.52834	4.42696	0	No		Cystathionine gamma-synthase, converts cysteine into cystathionine
YMR272C	SCS7	2.36727	12.0287	2.77292	0	No		Sphingolipid alpha-hydroxylase, functions in the alpha-hydroxylation of sphingolipid-associated very long chain fatty acids, has both cytochrome b5-like and hydroxylase/desaturase domains, not essential for growth
YDR144C	MKC7	1.46822	15.2541	3.23386	0	No		GPI-anchored aspartyl protease (yapsin) involved in protein processing; shares functions with Yap3p and Kex2p
YOR084W	LPX1	7.38771	0.0936748	0.063317	22.5674	No		Putative lipase of the peroxisomal matrix; transcriptionally activated by Yrm1p along with genes involved in multidrug resistance
YOR091W	TMA46	2.11819	12.9432	2.86151	0	No		Protein of unknown function that associates with ribosomes; interacts with GTPase Rbg1p
YNR012W	URK1	3.18687	9.07237	2.38288	0	No		Uridine/cytidine kinase, component of the pyrimidine ribonucleotide salvage pathway that converts uridine into UMP and cytidine into CMP; involved in the pyrimidine deoxyribonucleotide salvage pathway, converting deoxycytidine into dCMP
YAL023C	PMT2	1.94298	13.5818	2.94551	0	No		Protein O-mannosyltransferase, transfers mannose residues from dolichyl phosphate-D-mannose to protein serine/threonine residues; acts in a complex with Pmt1p, can instead interact with Pmt5p in some conditions; target for new antifungals
YDL182W	LYS20	1.09611	16.4404	3.32477	0	No		Homocitrate synthase isozyme, catalyzes the condensation of acetyl-CoA and alpha-ketoglutarate to form homocitrate, which is the first step in the lysine biosynthesis pathway; highly similar to the other isozyme, Lys21p
YDL179W	PCL9	1.20618	16.1054	3.27826	0	No		Cyclin, forms a functional kinase complex with Pho85p cyclin-dependent kinase (Cdk), expressed in late M/early G1 phase, activated by Swi5p
YDR039C	ENA2	0.912134	16.964	3.37054	0	No		P-type ATPase sodium pump, involved in Na+ efflux to allow salt tolerance; likely not involved in Li+ efflux
YGR267C	FOL2	4.77081	4.28095	1.80471	0.0263162	No		GTP-cyclohydrolase I, catalyzes the first step in the folic acid biosynthetic pathway
YLR394W	CST9	5.52217	2.61381	1.61694	0.0597025	No		SUMO E3 ligase; required for synaptonemal complex formation; localizes to synapsis initiation sites on meiotic chromosomes; potential Cdc28p substrate
YGL219C	MDM34	3.84319	6.89326	2.06983	0	No		Mitochondrial outer membrane protein, required for normal mitochondrial morphology and inheritance; localizes to dots on the mitochondrial surface near mtDNA nucleoids; interacts genetically with MDM31 and MDM32
YPL269W	KAR9	7.17102	0.28321	0.626425	11.154	No		Karyogamy protein required for correct positioning of the mitotic spindle and for orienting cytoplasmic microtubules, localizes at the shmoo tip in mating cells and at the tip of the growing bud in small-budded cells through anaphase
YPL042C	SSN3	7.18428	0.270931	0.559493	11.154	No		Cyclin-dependent protein kinase, component of RNA polymerase II holoenzyme; involved in phosphorylation of the RNA polymerase II C-terminal domain; involved in glucose repression
YJL066C	MPM1	5.473	2.71048	1.61925	0.0597025	No		Mitochondrial membrane protein of unknown function, contains no hydrophobic stretches
YKL204W	EAP1	1.5458	14.99	3.04807	0	No		eIF4E-associated protein, binds eIF4E and inhibits cap-dependent translation, also functions independently of eIF4E to maintain genetic stability; plays a role in cell growth, implicated in the TOR signaling cascade
YDL159W	STE7	7.14852	0.304248	0.592156	11.154	No		Signal transducing MAP kinase kinase involved in pheromone response, where it phosphorylates Fus3p, and in the pseudohyphal/invasive growth pathway, through phosphorylation of Kss1p; phosphorylated by Ste11p, degraded by ubiquitin pathway
YNR052C	POP2	2.58756	11.2207	2.56742	0	No		RNase of the DEDD superfamily, subunit of the Ccr4-Not complex that mediates 3' to 5' mRNA deadenylation
YFR042W	KEG1	7.20599	0.251026	0.0779666	22.5674	No		Protein of unknown function required for cell viability; localizes to the endoplasmic reticulum membrane
YOL081W	IRA2	7.10553	0.345175	0.787597	4.26449	No		GTPase-activating protein that negatively regulates RAS by converting it from the GTP- to the GDP-bound inactive form, required for reducing cAMP levels under nutrient limiting conditions, has similarity to Ira1p and human neurofibromin
YPL056C	YPL056C	4.23761	5.71087	1.96614	0	No		Putative protein of unknown function; deletion mutant is fluconazole resistant
YDL077C	VAM6	2.33015	12.1651	2.64381	0	No		Vacuolar protein that plays a critical role in the tethering steps of vacuolar membrane fusion by facilitating guanine nucleotide exchange on small guanosine triphosphatase Ypt7p
YDL033C	SLM3	5.00324	3.72147	1.70565	0.0263162	No		tRNA-specific 2-thiouridylase, responsible for 2-thiolation of the wobble base of mitochondrial tRNAs; human ortholog is implicated in myoclonus epilepsy associated with ragged red fibers (MERRF)
YKL146W	AVT3	2.72968	10.7029	2.4527	0	No		Vacuolar transporter, exports large neutral amino acids from the vacuole; member of a family of seven S. cerevisiae genes (AVT1-7) related to vesicular GABA-glycine transporters
YOR035C	SHE4	2.01741	13.3113	2.77223	0	No		Protein containing a UCS (UNC-45/CRO1/SHE4) domain, binds to myosin motor domains to regulate myosin function; involved in endocytosis, polarization of the actin cytoskeleton, and asymmetric mRNA localization
YJR032W	CPR7	-2.46488	13.5904	3.89212	0	No		Peptidyl-prolyl cis-trans isomerase (cyclophilin), catalyzes the cis-trans isomerization of peptide bonds N-terminal to proline residues; binds to Hsp82p and contributes to chaperone activity
YIL135C	VHS2	3.22273	8.94757	2.20704	0	No		Cytoplasmic protein of unknown function; identified as a high-copy suppressor of the synthetic lethality of a sis2 sit4 double mutant, suggesting a role in G1/S phase progression; similar to Mlf3p
YEL025C	SRI1	4.14129	5.99011	1.94916	0	No		Putative protein of unknown function; green fluorescent protein (GFP)-fusion protein localizes to both the cytoplasm and the nucleus
YPR022C	YPR022C	5.70394	2.27115	1.51439	0.0597025	No		Putative protein of unknown function; green fluorescent protein (GFP)-fusion protein localizes to both the cytoplasm and the nucleus and is induced in response to the DNA-damaging agent MMS
YBL091C-A	SCS22	-0.921301	18.1608	3.71017	0	No		Protein involved in regulation of phospholipid metabolism; homolog of Scs2p; similar to D. melanogaster inturned protein
YOL051W	GAL11	4.39396	5.27098	1.86543	0.0263162	No		Component of the Mediator complex; interacts with RNA polymerase II and the general transcription factors to form the RNA polymerase II holoenzyme; affects transcription by acting as target of activators and repressors
YMR042W	ARG80	3.95113	6.55952	1.99076	0	No		Transcription factor involved in regulation of arginine-responsive genes; acts with Arg81p and Arg82p
YBR238C	YBR238C	6.30195	1.30075	1.35558	0.174945	No		Putative protein of unknown function; green fluorescent protein (GFP)-fusion protein localizes to the cytoplasm and mitochondrion; YBR238C is not an essential gene; transcriptionally up-regulated by TOR and deletion increases life span
YGR220C	MRPL9	7.07525	0.374582	0.109741	22.5674	No		Mitochondrial ribosomal protein of the large subunit
YPR164W	MMS1	7.06611	0.383562	0.292193	19.9454	No		Protein likely involved in protection against replication-dependent DNA damage; mutants are sensitive to methyl methanesulfonate (MMS); implicated in regulation of Ty1 transposition
YIL074C	SER33	3.43423	8.22351	2.08548	0	No		3-phosphoglycerate dehydrogenase, catalyzes the first step in serine and glycine biosynthesis; isozyme of Ser3p
YDR359C	EAF1	4.32595	5.46028	1.87214	0	No		Component of the NuA4 histone acetyltransferase complex
YHR200W	RPN10	4.07931	6.1731	1.92701	0	No		Non-ATPase base subunit of the 19S regulatory particle (RP) of the 26S proteasome; N-terminus plays a role in maintaining the structural integrity of the RP; binds selectively to polyubiquitin chains; homolog of the mammalian S5a protein
YGR183C	QCR9	1.09779	16.4354	3.10628	0	No		Subunit 9 of the ubiquinol cytochrome-c reductase complex, which is a component of the mitochondrial inner membrane electron transport chain; required for electron transfer at the ubiquinol oxidase site of the complex
YKL175W	ZRT3	4.0421	6.28416	1.94092	0	No		Vacuolar membrane zinc transporter, transports zinc from storage in the vacuole to the cytoplasm when needed; transcription is induced under conditions of zinc deficiency
YNR055C	HOL1	5.09058	3.52144	1.62252	0.0597025	No		Putative ion transporter similar to the major facilitator superfamily of transporters; mutations in membrane-spanning domains permit nonselective cation uptake
YIL143C	SSL2	5.3249	3.01207	1.56818	0.0597025	No		Component of the holoenzyme form of RNA polymerase transcription factor TFIIH, has DNA-dependent ATPase/helicase activity and is required, with Rad3p, for unwinding promoter DNA; involved in DNA repair; homolog of human ERCC3
YDL241W	YDL241W	4.39334	5.27268	1.78745	0.0263162	No		Putative protein of unknown function; YDL241W is not an essential gene
YFL034C-B	MOB2	0.307101	18.2752	3.31727	0	No		Component of the RAM signaling network, localizes and activates the Ace2p in the daughter cell nucleus to direct daughter cell-specific transcription of several genes involved in cell separation; Mob1p-like protein
YML051W	GAL80	2.96747	9.84667	2.25544	0	No		Transcriptional regulator involved in the repression of GAL genes in the absence of galactose; inhibits transcriptional activation by Gal4p; inhibition relieved by Gal3p or Gal1p binding
YDR040C	ENA1	1.33912	15.6821	2.94521	0	No		P-type ATPase sodium pump, involved in Na+ and Li+ efflux to allow salt tolerance
YDR404C	RPB7	3.14871	9.20572	2.16419	0	No		RNA polymerase II subunit B16; forms two subunit dissociable complex with Rpb4p
YGR036C	CAX4	5.70931	2.26137	1.46082	0.174945	No		Dolichyl pyrophosphate (Dol-P-P) phosphatase with a luminally oriented active site in the ER, cleaves the anhydride linkage in Dol-P-P, required for Dol-P-P-linked oligosaccharide intermediate synthesis and protein N-glycosylation
YPL162C	YPL162C	2.10856	12.9785	2.58097	0	No		Putative protein of unknown function; green fluorescent protein (GFP)-fusion protein localizes to the membrane of vacuole with cell cycle-correlated morphology
YPL017C	IRC15	5.82939	2.04793	1.39462	0.174945	No		Putative S-adenosylmethionine-dependent methyltransferase of the seven beta-strand family; null mutant displays increased levels of spontaneous Rad52 foci
YKL218C	SRY1	2.54143	11.3895	2.42075	0	No		3-hydroxyaspartate dehydratase, deaminates L-threo-3-hydroxyaspartate to form oxaloacetate and ammonia; required for survival in the presence of hydroxyaspartate
YJR030C	YJR030C	6.06636	1.65508	1.34464	0.174945	No		Putative protein of unknown function; expression repressed in carbon limited vs carbon replete chemostat cultures; YJR030C is a non-essential gene
YOR298W	MUM3	6.79685	0.668182	0.959841	2.17246	No		Protein of unknown function involved in the organization of the outer spore wall layers; has similarity to the tafazzins superfamily of acyltransferases
YOR079C	ATX2	1.72019	14.3812	2.75936	0	No		Golgi membrane protein involved in manganese homeostasis; overproduction suppresses the sod1 (copper, zinc superoxide dismutase) null mutation
YLR370C	ARC18	1.60732	14.7774	2.78386	0	No		Subunit of the ARP2/3 complex, which is required for the motility and integrity of cortical actin patches
YGR070W	ROM1	6.8109	0.65233	0.652601	11.154	No		GDP/GTP exchange protein (GEP) for Rho1p; mutations are synthetically lethal with mutations in rom2, which also encodes a GEP
YFR052W	RPN12	1.41786	15.4228	2.86389	0	No		Subunit of the 19S regulatory particle of the 26S proteasome lid; synthetically lethal with RPT1, which is an ATPase component of the 19S regulatory particle; physically interacts with Nob1p and Rpn3p
YLR088W	GAA1	1.66044	14.5919	2.75879	0	No		Subunit of the GPI (glycosylphosphatidylinositol):protein transamidase complex, removes the GPI-anchoring signal and attaches GPI to proteins in the ER
YCL005W	LDB16	1.65467	14.6121	2.75746	0	No		Protein of unknown function; null mutants have decreased net negative cell surface charge; GFP-fusion protein expression is induced in response to the DNA-damaging agent MMS; native protein is detected in purified mitochondria
YBR068C	BAP2	5.379	2.90008	1.47918	0.174945	No		High-affinity leucine permease, functions as a branched-chain amino acid permease involved in the uptake of leucine, isoleucine and valine; contains 12 predicted transmembrane domains
YPR115W	YPR115W	5.45008	2.75613	1.46817	0.174945	No		Putative protein of unknown function; green fluorescent protein (GFP)-fusion protein localizes to the cytoplasm
YML082W	YML082W	2.84767	10.2762	2.19093	0	No		Putative protein predicted to have carbon-sulfur lyase activity; green fluorescent protein (GFP)-fusion protein localizes to the nucleus and the cytoplasm; YNML082W is not an essential gene
YLR024C	UBR2	6.77459	0.693518	0.34301	18.8973	No		Cytoplasmic ubiquitin-protein ligase (E3)
YDR091C	RLI1	1.29902	15.8118	2.81193	0	No		Essential iron-sulfur protein required for ribosome biogenesis and translation initiation; facilitates binding of a multifactor complex (MFC) of translation initiation factors to the small ribosomal subunit; predicted ABC family ATPase
YJL198W	PHO90	-0.148112	18.7285	3.29346	0	No		Low-affinity phosphate transporter; deletion of pho84, pho87, pho89, pho90, and pho91 causes synthetic lethality; transcription independent of Pi and Pho4p activity; overexpression results in vigorous growth
YNL317W	PFS2	3.10887	9.34557	2.06966	0	No		Integral subunit of the pre-mRNA cleavage and polyadenylation factor (CPF) complex; plays an essential role in mRNA 3'-end formation by bridging different processing factors and thereby promoting the assembly of the processing complex
YHR165C	PRP8	5.13484	3.42219	1.52318	0.0597025	No		Component of the U4/U6-U5 snRNP complex, involved in the second catalytic step of splicing
YOR216C	RUD3	2.51909	11.4713	2.3026	0	No		Golgi matrix protein involved in the structural organization of the cis-Golgi; interacts genetically with COG3 and USO1
YDR153C	ENT5	4.41581	5.21084	1.68536	0.0263162	No		Protein containing an N-terminal epsin-like domain involved in clathrin recruitment and traffic between the Golgi and endosomes; associates with the clathrin adaptor Gga2p, clathrin adaptor complex AP-1, and clathrin
YIL121W	QDR2	3.5545	7.82194	1.91638	0	No		Multidrug transporter required for resistance to quinidine, barban, cisplatin, and bleomycin; may have a role in potassium uptake; member of the major facilitator superfamily of transporters conferring multiple drug resistance (MFS-MDR)
YPL179W	PPQ1	4.87755	4.01912	1.58249	0.0597025	No		Putative protein serine/threonine phosphatase; null mutation enhances efficiency of translational suppressors
YIL055C	YIL055C	3.04839	9.55905	2.06739	0	No		Putative protein of unknown function
YPR015C	YPR015C	5.8977	1.93086	1.29588	0.427195	No		Putative protein of unknown function
YDR483W	KRE2	2.15105	12.8229	2.38858	0	No		Alpha1,2-mannosyltransferase of the Golgi involved in protein mannosylation
YOR303W	CPA1	2.66351	10.9435	2.17965	0	No		Small subunit of carbamoyl phosphate synthetase, which catalyzes a step in the synthesis of citrulline, an arginine precursor; translationally regulated by an attenuator peptide encoded by YOR302W within the CPA1 mRNA 5'-leader
YMR274C	RCE1	-0.327721	18.7543	3.19183	0	No		Type II CAAX prenyl protease involved in the proteolysis and maturation of Ras and the a-factor mating pheromone
YKR090W	PXL1	2.17969	12.7178	2.35981	0	No		LIM domain-containing protein that localizes to sites of polarized growth, required for selection and/or maintenance of polarized growth sites, may modulate signaling by the GTPases Cdc42p and Rho1p; has similarity to metazoan paxillin
YPL242C	IQG1	6.60087	0.901121	0.45438	17.6192	No		Essential protein required for determination of budding pattern, promotes localization of axial markers Bud4p and Cdc12p and functionally interacts with Sec3p, localizes to the contractile ring during anaphase, member of the IQGAP family
YBR029C	CDS1	0.0437233	18.6017	3.08454	0	No		Phosphatidate cytidylyltransferase (CDP-diglyceride synthetase); an enzyme that catalyzes that conversion of CTP + phosphate into diphosphate + CDP-diaclglyerol, a critical step in the synthesis of all major yeast phospholipids
YOR224C	RPB8	0.355172	18.1981	2.9725	0	No		RNA polymerase subunit ABC14.5, common to RNA polymerases I, II, and III
YLR420W	URA4	1.42035	15.4145	2.65206	0	No		Dihydroorotase, catalyzes the third enzymatic step in the de novo biosynthesis of pyrimidines, converting carbamoyl-L-aspartate into dihydroorotate
YKR055W	RHO4	2.75748	10.6021	2.10786	0	No		Non-essential small GTPase of the Rho/Rac subfamily of Ras-like proteins, likely to be involved in the establishment of cell polarity
YGR143W	SKN1	5.06885	3.5707	1.47675	0.174945	No		Protein involved in sphingolipid biosynthesis; type II membrane protein with similarity to Kre6p
YHR177W	GON3	5.31367	3.03558	1.37616	0.174945	No		Putative protein of unknown function
YPR066W	UBA3	2.10426	12.9942	2.34119	0	No		Protein that acts together with Ula1p to activate Rub1p before its conjugation to proteins (neddylation), which may play a role in protein degradation; GFP-fusion protein localizes to the cytoplasm in a punctate pattern
YOR236W	DFR1	1.89386	13.7595	2.41091	0	No		Dihydrofolate reductase, part of the dTTP biosynthetic pathway, involved in folate metabolism, possibly required for mitochondrial function
YBR205W	KTR3	0.676506	17.557	2.83407	0	No		Putative alpha-1,2-mannosyltransferase involved in O- and N-linked protein glycosylation; member of the KRE2/MNT1 mannosyltransferase family
YJR124C	YJR124C	2.08085	13.0798	2.33643	0	No		Putative protein of unknown function; expression induced under calcium shortage
YDL231C	BRE4	4.37556	5.32189	1.61026	0.0597025	No		Zinc finger protein containing five transmembrane domains; null mutant exhibits strongly fragmented vacuoles and sensitivity to brefeldin A, a drug which is known to affect intracellular transport
YLR351C	NIT3	-2.16287	14.6688	3.23718	0	No		Nit protein, one of two proteins in S. cerevisiae with similarity to the Nit domain of NitFhit from fly and worm and to the mouse and human Nit protein which interacts with the Fhit tumor suppressor; nitrilase superfamily member
YBL080C	PET112	5.68517	2.30547	1.27081	0.427195	No		Protein required for mitochondrial translation; mutation is functionally complemented by a Bacillus subtilis ortholog
YNL289W	PCL1	3.50246	7.99472	1.79779	0.0263162	No		Pho85 cyclin of the Pcl1,2-like subfamily, involved in entry into the mitotic cell cycle and regulation of morphogenesis, localizes to sites of polarized cell growth
YDR501W	PLM2	5.06572	3.57782	1.40088	0.174945	No		Protein required for partitioning of the 2-micron plasmid
YPR166C	MRP2	2.06503	13.1376	2.29505	0	No		Mitochondrial ribosomal protein of the small subunit
YMR069W	NAT4	5.63362	2.40098	1.26767	0.427195	No		N alpha-acetyl-transferase, involved in acetylation of the N-terminal residues of histones H4 and H2A
YLR214W	FRE1	2.86914	10.1989	2.01571	0	No		Ferric reductase and cupric reductase, reduces siderophore-bound iron and oxidized copper prior to uptake by transporters; expression induced by low copper and iron levels
YGR127W	YGR127W	3.44671	8.18148	1.78682	0.0263162	No		Putative protein of unknown function; expression is regulated by Msn2p/Msn4p, indicating a possible role in stress response
YDR081C	PDC2	2.77671	10.5324	2.02419	0	No		Transcription factor required for the synthesis of the glycolytic enzyme pyruvate decarboxylase, required for high level expression of both the THI and the PDC genes
YML018C	YML018C	2.1898	12.6808	2.19133	0	No		Putative protein of unknown function; green fluorescent protein (GFP)-fusion protein localizes to the membrane of the vacuole; YML018C is not an essential gene
YAL043C	PTA1	2.66294	10.9456	2.04923	0	No		Subunit of holo-CPF, a multiprotein complex and functional homolog of mammalian CPSF, required for the cleavage and polyadenylation of mRNA and snoRNA 3' ends; involved in pre-tRNA processing; binds to the phosphorylated CTD of RNAPII
YPR114W	YPR114W	4.8796	4.01417	1.4516	0.174945	No		Putative protein of unknown function
YPL274W	SAM3	5.43361	2.78916	1.29457	0.427195	No		High-affinity S-adenosylmethionine permease, required for utilization of S-adenosylmethionine as a sulfur source; has similarity to S-methylmethionine permease Mmp1p
YNL046W	YNL046W	1.69157	14.4824	2.39146	0	No		Putative protein of unknown function; expression depends on Swi5p; GFP-fusion protein localizes to the endoplasmic reticulum; deletion confers sensitivity to 4-(N-(S-glutathionylacetyl)amino) phenylarsenoxide (GSAO)
YDR232W	HEM1	4.18127	5.87346	1.61268	0.0597025	No		5-aminolevulinate synthase, catalyzes the first step in the heme biosynthetic pathway; an N-terminal signal sequence is required for localization to the mitochondrial matrix; expression is regulated by Hap2p-Hap3p
YBR074W	YBR075W	2.95731	9.88292	1.94748	0	No		Putative metalloprotease
YML116W	ATR1	3.95141	6.55869	1.63847	0.0597025	No		Multidrug efflux pump of the major facilitator superfamily, required for resistance to aminotriazole and 4-nitroquinoline-N-oxide
YNL331C	AAD14	3.26031	8.81737	1.80177	0.0263162	No		Putative aryl-alcohol dehydrogenase with similarity to P. chrysosporium aryl-alcohol dehydrogenase; mutational analysis has not yet revealed a physiological role
YGR121C	MEP1	3.20991	8.99212	1.85344	0.0263162	No		Ammonium permease; belongs to a ubiquitous family of cytoplasmic membrane proteins that transport only ammonium (NH4+); expression is under the nitrogen catabolite repression regulation
YLR270W	DCS1	1.25805	15.9425	2.48947	0	No		Non-essential hydrolase involved in mRNA decapping, may function in a feedback mechanism to regulate deadenylation, contains pyrophosphatase activity and a HIT (histidine triad) motif; interacts with neutral trehalase Nth1p
YKL051W	SFK1	0.901459	16.9928	2.57865	0	No		Plasma membrane protein that may act together with or upstream of Stt4p to generate normal levels of the essential phospholipid PI4P, at least partially mediates proper localization of Stt4p to the plasma membrane
YDR427W	RPN9	0.733106	17.4233	2.6071	0	No		Non-ATPase regulatory subunit of the 26S proteasome, has similarity to putative proteasomal subunits in other species; null mutant is temperature sensitive and exhibits cell cycle and proteasome assembly defects
YMR138W	CIN4	-0.763965	18.4134	2.90614	0	No		GTP-binding protein involved in beta-tubulin (Tub2p) folding; isolated as mutant with increased chromosome loss and sensitivity to benomyl
YNR013C	PHO91	2.36727	12.0287	2.066	0	No		Low-affinity phosphate transporter; deletion of pho84, pho87, pho89, pho90, and pho91 causes synthetic lethality; transcription independent of Pi and Pho4p activity; overexpression results in vigorous growth
YMR213W	CEF1	3.77932	7.09422	1.64337	0.0597025	No		Essential splicing factor; associated with Prp19p and the spliceosome, contains an N-terminal c-Myb DNA binding motif necessary for cell viability but not for Prp19p association, evolutionarily conserved and homologous to S. pombe Cdc5p
YOL142W	RRP40	3.01335	9.68331	1.87318	0	No		Protein involved in rRNA processing; component of the exosome 3->5 exonuclease complex
YBR214W	SDS24	0.697798	17.5074	2.58804	0	No		One of two S. cerevisiae homologs (Sds23p and Sds24p) of the Schizosaccharomyces pombe Sds23 protein, which genetic studies have implicated in APC/cyclosome regulation; may play an indirect role in fluid-phase endocytosis
YJL157C	FAR1	0.763799	17.3484	2.57486	0	No		Cyclin-dependent kinase inhibitor that mediates cell cycle arrest in response to pheromone; also forms a complex with Cdc24p, Ste4p, and Ste18p that may specify the direction of polarized growth during mating; potential Cdc28p substrate
YLL018C-A	COX19	4.15916	5.93783	1.55363	0.0597025	No		Protein required for cytochrome c oxidase assembly, located in the cytosol and mitochondrial intermembrane space; putative copper metallochaperone that delivers copper to cytochrome c oxidase
YNL282W	POP3	5.13229	3.42787	1.29541	0.427195	No		Subunit of both RNase MRP, which cleaves pre-rRNA, and nuclear RNase P, which cleaves tRNA precursors to generate mature 5' ends
YHR206W	SKN7	2.15422	12.8113	2.07693	0	No		Nuclear response regulator and transcription factor, part of a branched two-component signaling system; required for optimal induction of heat-shock genes in response to oxidative stress; involved in osmoregulation
YBR016W	YBR016W	1.51132	15.108	2.33528	0	No		Plasma membrane protein of unknown function; has similarity to hydrophilins, which are hydrophilic, glycine-rich proteins involved in the adaptive response to hyperosmotic conditions
YKL029C	MAE1	3.52124	7.93219	1.65343	0.0597025	No		Mitochondrial malic enzyme, catalyzes the oxidative decarboxylation of malate to pyruvate, which is a key intermediate in sugar metabolism and a precursor for synthesis of several amino acids
YNL314W	DAL82	1.20491	16.1093	2.39571	0	No		Positive regulator of allophanate inducible genes; binds a dodecanucleotide sequence upstream of all genes that are induced by allophanate; contains an UISALL DNA-binding, a transcriptional activation, and a coiled-coil domain
YJL100W	LSB6	3.23301	8.91191	1.7305	0.0263162	No		Phosphatidylinositol 4-kinase that binds Las17p, which is a homolog of human Wiskott-Aldrich Syndrome protein involved in actin patch assembly and actin polymerization
YMR210W	YMR210W	0.858454	17.1072	2.48535	0	No		Putative acyltransferase with similarity to Eeb1p and Eht1p, has a minor role in medium-chain fatty acid ethyl ester biosynthesis; may be involved in lipid metabolism and detoxification
YJL071W	ARG2	4.59418	4.73243	1.37658	0.174945	No		Acetylglutamate synthase (glutamate N-acetyltransferase), mitochondrial enzyme that catalyzes the first step in the biosynthesis of the arginine precursor ornithine; forms a complex with Arg5,6p
YOR295W	UAF30	3.07464	9.46626	1.78127	0.0263162	No		Subunit of UAF (upstream activation factor), which is an RNA polymerase I specific transcription stimulatory factor composed of Uaf30p, Rrn5p, Rrn9p, Rrn10p, histones H3 and H4; deletion decreases cellular growth rate
YJL118W	YJL118W	3.25521	8.83503	1.7118	0.0263162	No		Putative protein of unknown function; may interact with ribosomes, based on co-purification experiments; YJL18W is a non-essential gene; deletion enhances the toxicity of heterologously expressed human alpha-synuclein
YDL220C	CDC13	4.05504	6.24545	1.53039	0.0597025	No		Single stranded DNA-binding protein found at TG1-3 telomere G-tails; regulates telomere replication through recruitment of specific sub-complexes, but the essential function is telomere capping
YKR045C	YKR045C	2.77633	10.5338	1.87309	0	No		Putative protein of unknown function; epitope-tagged protein localizes to the cytoplasm
YOR014W	RTS1	3.46925	8.10577	1.63	0.0597025	No		B-type regulatory subunit of protein phosphatase 2A (PP2A); homolog of the mammalian B' subunit of PP2A
YLR378C	SEC61	2.26873	12.3909	2.0104	0	No		Essential subunit of Sec61 complex (Sec61p, Sbh1p, and Sss1p); forms a channel for SRP-dependent protein import and retrograde transport of misfolded proteins out of the ER; with Sec63 complex allows SRP-independent protein import into ER
YGR237C	YGR237C	2.01154	13.3327	2.08096	0	No		Putative protein of unknown function; green fluorescent protein (GFP)-fusion protein localizes to the cytoplasm
YPL094C	SEC62	1.07029	16.5167	2.38806	0	No		Essential subunit of Sec63 complex (Sec63p, Sec62p, Sec66p and Sec72p); with Sec61 complex, Kar2p/BiP and Lhs1p forms a channel competent for SRP-dependent and post-translational SRP-independent protein targeting and import into the ER
YOR311C	DGK1	2.5979	11.1829	1.90905	0	No		Endoplasmic reticulum (ER)-resident membrane protein, overproduction induces enlargement of ER-like membrane structures and suppresses a temperature-sensitive sly1 mutation
YER098W	UBP9	2.1186	12.9417	2.02836	0	No		Ubiquitin-specific protease that cleaves ubiquitin-protein fusions
YJL165C	HAL5	1.65677	14.6048	2.15878	0	No		Putative protein kinase; overexpression increases sodium and lithium tolerance, whereas gene disruption increases cation and low pH sensitivity and impairs potassium uptake, suggesting a role in regulation of Trk1p and/or Trk2p transporters
YLR438W	CAR2	2.60319	11.1636	1.87935	0	No		L-ornithine transaminase (OTAse), catalyzes the second step of arginine degradation, expression is dually-regulated by allophanate induction and a specific arginine induction process; not nitrogen catabolite repression sensitive
YBR173C	UMP1	-2.26961	14.2922	2.79011	0	No		Short-lived chaperone required for correct maturation of the 20S proteasome; may inhibit premature dimerization of proteasome half-mers; degraded by proteasome upon completion of its assembly
YGR006W	PRP18	2.51199	11.4973	1.88953	0	No		Splicing factor involved in the positioning of the 3' splice site during the second catalytic step of splicing, recruited to the spliceosome by Slu7p
YNL251C	NRD1	3.33258	8.56882	1.60235	0.0597025	No		RNA-binding protein that interacts with the C-terminal domain of the RNA polymerase II large subunit (Rpo21p), required for transcription termination and 3' end maturation of nonpolyadenylated RNAs
YJL079C	PRY1	2.31341	12.2266	1.90506	0	No		Protein of unknown function, has similarity to Pry2p and Pry3p and to the plant PR-1 class of pathogen related proteins
YFL001W	DEG1	1.65421	14.6138	2.07634	0	No		Non-essential tRNA:pseudouridine synthase, introduces pseudouridines at position 38 or 39 in tRNA, important for maintenance of translation efficiency and normal cell growth, localizes to both the nucleus and cytoplasm
YMR171C	EAR1	3.77961	7.09329	1.46983	0.174945	No		Protein of unknown function; green fluorescent protein (GFP)-fusion protein localizes to endosomes; mRNA is targeted to the bud via the mRNA transport system involving She2p: YMR171C is not an essential gene
YDL053C	PBP4	1.19101	16.1524	2.17912	0	No		Pbp1p binding protein, interacts strongly with Pab1p-binding protein 1 (Pbp1p) in the yeast two-hybrid system; also interacts with Lsm12p in a copurification assay
YER154W	OXA1	3.57935	7.73999	1.50617	0.174945	No		Mitochondrial inner membrane insertase, mediates the insertion of both mitochondrial- and nuclear-encoded proteins from the matrix into the inner membrane, interacts with mitochondrial ribosomes; conserved from bacteria to animals
YGL156W	AMS1	-0.352441	18.7505	2.52505	0	No		Vacuolar alpha mannosidase, involved in free oligosaccharide (fOS) degradation; delivered to the vacuole in a novel pathway separate from the secretory pathway
YLR144C	ACF2	3.43354	8.22584	1.54366	0.0597025	No		Intracellular beta-1,3-endoglucanase, expression is induced during sporulation; may have a role in cortical actin cytoskeleton assembly
YPL014W	YPL014W	4.08662	6.15137	1.3745	0.174945	No		Putative protein of unknown function; green fluorescent protein (GFP)-fusion protein localizes to the cytoplasm and to the nucleus
YKL129C	MYO3	1.75892	14.2437	2.01909	0	No		One of two type I myosins; localizes to actin cortical patches; deletion of MYO3 has little effect on growth, but myo3 myo5 double deletion causes severe defects in growth and actin cytoskeleton organization
YGL224C	SDT1	3.04578	9.56831	1.63076	0.0597025	No		Pyrimidine nucleotidase; overexpression suppresses the 6-AU sensitivity of transcription elongation factor S-II, as well as resistance to other pyrimidine derivatives
YGL037C	PNC1	0.130858	18.5124	2.40422	0	No		Nicotinamidase that converts nicotinamide to nicotinic acid as part of the NAD(+) salvage pathway, required for life span extension by calorie restriction; PNC1 expression responds to all known stimuli that extend replicative life span
YML114C	TAF8	4.57546	4.78157	1.23508	0.427195	No		TFIID subunit (65 kDa), involved in RNA polymerase II transcription initiation
YIR010W	DSN1	4.34838	5.39749	1.3022	0.427195	No		Essential component of the MIND kinetochore complex (Mtw1p Including Nnf1p-Nsl1p-Dsn1p) which joins kinetochore subunits contacting DNA to those contacting microtubules; important for chromosome segregation
YBR241C	YBR241C	-0.0819331	18.6959	2.44157	0	No		Putative protein of unknown function; green fluorescent protein (GFP)-fusion protein localizes to the vacuolar membrane; YBR241C is not an essential gene
YIL065C	FIS1	4.56346	4.81322	1.22903	0.427195	No		Mitochondrial outer membrane protein involved in membrane fission, required for localization of Dnm1p and Mdv1p during mitochondrial division
YMR100W	MUB1	4.72807	4.38814	1.1904	0.427195	No		Protein of unknown function, deletion causes multi-budding phenotype; has similarity to Aspergillus nidulans samB gene
YHR097C	YHR097C	1.59777	14.8106	2.03581	0	No		Putative protein of unknown function; green fluorescent protein (GFP)-fusion protein localizes to the cytoplasm and the nucleus
YGR057C	LST7	1.84992	13.9179	1.97686	0	No		Protein possibly involved in a post-Golgi secretory pathway; required for the transport of nitrogen-regulated amino acid permease Gap1p from the Golgi to the cell surface
YOR244W	ESA1	2.04155	13.2233	1.91529	0	No		Histone acetyltransferase catalytic subunit of the native multisubunit complex (NuA4) that acetylates four conserved internal lysines of histone H4 N-terminal tail; required for cell cycle progression
YDR009W	GAL3	1.18728	16.164	2.1318	0	No		Transcriptional regulator involved in activation of the GAL genes in response to galactose; forms a complex with Gal80p to relieve Gal80p inhibition of Gal4p; binds galactose and ATP but does not have galactokinase activity
YLR412W	BER1	2.57417	11.2696	1.74379	0.0263162	No		Putative protein of unknown function; green fluorescent protein (GFP)-fusion protein localizes to the cytoplasm and is induced in response to the DNA-damaging agent MMS; YLR412W is not an essential gene
YIR007W	YIR007W	1.76998	14.2043	1.98001	0	No		Putative protein of unknown function; green fluorescent protein (GFP)-fusion protein localizes to the cytoplasm; YIR007W is a non-essential gene
YPR067W	ISA2	3.0082	9.70163	1.62182	0.0597025	No		Protein required for maturation of mitochondrial and cytosolic Fe/S proteins, localizes to the mitochondrial intermembrane space, overexpression of ISA2 suppresses grx5 mutations
YCL008C	STP22	1.94937	13.5586	1.92463	0	No		Component of the ESCRT-I complex, which is involved in ubiquitin-dependent sorting of proteins into the endosome; homologous to the mouse and human Tsg101 tumor susceptibility gene; mutants exhibit a Class E Vps phenotype
YCR092C	MSH3	3.08329	9.43572	1.59687	0.0597025	No		Mismatch repair protein, forms dimers with Msh2p that mediate repair of insertion or deletion mutations and removal of nonhomologous DNA ends, contains a PCNA (Pol30p) binding motif required for genome stability
YNL026W	SAM50	2.69338	10.8348	1.68394	0.0263162	No		Essential component of the Sorting and Assembly Machinery (SAM or Tob complex) of the mitochondrial outer membrane, which binds precursors of beta-barrel proteins and facilitates their outer membrane insertion; homologous to bacterial Omp85
YCR060W	TAH1	-5.65662	3.41652	2.67498	0	No		HSP90 cofactor; interacts with Hsp82p, Pih1p, Rvb1 and Rvb2, contains a single TPR domain with at least two TPR motifs
YHR009C	YHR009C	1.47045	15.2465	2.04099	0	No		Putative protein of unknown function; not an essential gene
YMR265C	YMR265C	-0.424878	18.7285	2.43622	0	No		Putative protein of unknown function
YOR355W	GDS1	1.32965	15.7128	2.05239	0	No		Protein of unknown function, required for growth on glycerol as a carbon source; the authentic, non-tagged protein is detected in highly purified mitochondria in high-throughput studies
YHR072W	ERG7	3.2394	8.88973	1.53223	0.0597025	No		Lanosterol synthase, an essential enzyme that catalyzes the cyclization of squalene 2,3-epoxide, a step in ergosterol biosynthesis
YMR277W	FCP1	1.81172	14.0551	1.91643	0	No		Carboxy-terminal domain (CTD) phosphatase, essential for dephosphorylation of the repeated C-terminal domain of the RNA polymerase II large subunit (Rpo21p)
YMR225C	MRPL44	2.28423	12.3339	1.76688	0.0263162	No		Mitochondrial ribosomal protein of the large subunit
YBR293W	VBA2	3.72769	7.25858	1.3782	0.174945	No		Permease of basic amino acids in the vacuolar membrane
YNL124W	NAF1	2.37914	11.985	1.73417	0.0263162	No		Protein required for the assembly of box H/ACA snoRNPs and for pre-rRNA processing, forms a complex with Shq1p and interacts with H/ACA snoRNP components Nhp2p and Cbf5p; has similarity to Gar1p and other RNA-binding proteins
YHL017W	YHL017W	1.63915	14.6665	1.95652	0	No		Putative protein of unknown function; green fluorescent protein (GFP)-fusion protein co-localizes with clathrin-coated vesicles
YBR106W	PHO88	1.1554	16.2618	2.05123	0	No		Probable membrane protein, involved in phosphate transport; pho88 pho86 double null mutant exhibits enhanced synthesis of repressible acid phosphatase at high inorganic phosphate concentrations
YOL105C	WSC3	3.72047	7.28167	1.35882	0.174945	No		Partially redundant sensor-transducer of the stress-activated PKC1-MPK1 signaling pathway involved in maintenance of cell wall integrity; involved in the response to heat shock and other stressors; regulates 1,3-beta-glucan synthesis
YKL090W	CUE2	1.49847	15.1517	1.98316	0	No		Protein of unknown function; has two CUE domains that bind ubiquitin, which may facilitate intramolecular monoubiquitination
YNR049C	MSO1	4.09519	6.12597	1.2777	0.427195	No		Probable component of the secretory vesicle docking complex, acts at a late step in secretion; shows genetic and physical interactions with Sec1p and is enriched in microsomal membrane fractions; required for sporulation
YDR354W	TRP4	-1.52803	16.719	2.43228	0	No		Anthranilate phosphoribosyl transferase of the tryptophan biosynthetic pathway, catalyzes the phosphoribosylation of anthranilate, subject to the general control system of amino acid biosynthesis
YFL022C	FRS2	-0.854201	18.2759	2.37893	0	No		Alpha subunit of cytoplasmic phenylalanyl-tRNA synthetase, forms a tetramer with Frs1p to form active enzyme; evolutionarily distant from mitochondrial phenylalanyl-tRNA synthetase based on protein sequence, but substrate binding is similar
YMR149W	SWP1	-0.0290495	18.6614	2.25895	0	No		Delta subunit of the oligosaccharyl transferase glycoprotein complex, which is required for N-linked glycosylation of proteins in the endoplasmic reticulum
YOR080W	DIA2	0.576946	17.7778	2.13258	0	No		Origin-binding F-box protein that forms an SCF ubiquitin ligase complex with Skp1p and Cdc53p; plays a role in DNA replication, involved in invasive and pseudohyphal growth
YAL062W	GDH3	0.616598	17.6921	2.13038	0	No		NADP(+)-dependent glutamate dehydrogenase, synthesizes glutamate from ammonia and alpha-ketoglutarate; rate of alpha-ketoglutarate utilization differs from Gdh1p; expression regulated by nitrogen and carbon sources
YPR141C	KAR3	3.69992	7.34766	1.33356	0.427195	No		Minus-end-directed microtubule motor that functions in mitosis and meiosis, localizes to the spindle pole body and localization is dependent on functional Cik1p, required for nuclear fusion during mating; potential Cdc28p substrate
YCR068W	ATG15	2.99657	9.743	1.52294	0.0597025	No		Lipase, required for intravacuolar lysis of autophagic bodies; located in the endoplasmic reticulum membrane and targeted to intravacuolar vesicles during autophagy via the multivesicular body (MVB) pathway
YNR026C	SEC12	2.05395	13.1781	1.75239	0.0263162	No		Guanine nucleotide exchange factor (GEF); glycosylated integral membrane protein of the endoplasmic reticulum, important for the initiation of transport vesicle budding from the endoplasmic reticulum through activation of the GTPase Sar1p
YBR044C	TCM62	3.35506	8.49202	1.37092	0.174945	No		Protein involved in the assembly of the mitochondrial succinate dehydrogenase complex; putative chaperone
YLL017W	SDC25	1.15534	16.262	1.97818	0	No		Non-essential Ras guanine nucleotide exchange factor (GEF) localized to the membrane; expressed in poor nutrients and on non-fermentable carbon sources; homologous to CDC25; contains a stop codon in S288C; full-length gene includes YLL016W
YJL093C	TOK1	3.07683	9.45852	1.46727	0.174945	No		Outward-rectifier potassium channel of the plasma membrane with two pore domains in tandem, each of which forms a functional channel permeable to potassium; carboxy tail functions to prevent inner gate closures; target of K1 toxin
YPL055C	LGE1	3.05932	9.52038	1.46554	0.174945	No		Protein of unknown function; null mutant forms abnormally large cells
YDR348C	YDR348C	3.38951	8.37478	1.34919	0.174945	No		Protein of unknown function; green fluorescent protein (GFP)-fusion protein localizes to the cell periphery and bud neck; potential Cdc28p substrate
YJL109C	UTP10	1.08473	16.4741	1.96728	0	No		Nucleolar protein, component of the small subunit (SSU) processome containing the U3 snoRNA that is involved in processing of pre-18S rRNA
YHR007C	ERG11	-3.14802	11.0834	2.35496	0	No		Lanosterol 14-alpha-demethylase, catalyzes the C-14 demethylation of lanosterol to form 4,4''-dimethyl cholesta-8,14,24-triene-3-beta-ol in the ergosterol biosynthesis pathway; member of the cytochrome P450 family
YJL092W	SRS2	2.92998	9.98063	1.47978	0.174945	No		DNA helicase and DNA-dependent ATPase involved in DNA repair, required for proper timing of commitment to meiotic recombination and the transition from Meiosis I to Meiosis II; potential Cdc28p substrate
YOR344C	TYE7	3.46425	8.12254	1.31535	0.427195	No		Serine-rich protein that contains a basic-helix-loop-helix (bHLH) DNA binding motif; binds E-boxes of glycolytic genes and contributes to their activation; may function as a transcriptional activator in Ty1-mediated gene expression
YOR156C	NFI1	3.59049	7.70338	1.28884	0.427195	No		SUMO ligase, catalyzes the covalent attachment of SUMO (Smt3p) to proteins; involved in maintenance of proper telomere length
YHR199C	FMP34	3.84673	6.88217	1.21759	0.427195	No		Putative protein of unknown function; the authentic, non-tagged protein is detected in highly purified mitochondria in high-throughput studies
YDL001W	RMD1	1.10958	16.4002	1.94886	0	No		Cytoplasmic protein required for sporulation
YHR202W	YHR202W	-3.50499	9.79092	2.34106	0	No		Putative protein of unknown function; green fluorescent protein (GFP)-fusion protein localizes to the vacuole, while HA-tagged protein is found in the soluble fraction, suggesting cytoplasmic localization
YNL167C	SKO1	1.73488	14.3291	1.7635	0.0263162	No		Basic leucine zipper (bZIP) transcription factor of the ATF/CREB family, forms a complex with Tup1p and Ssn6p to both activate and repress transcription; cytosolic and nuclear protein involved in osmotic and oxidative stress responses
YOL014W	YOL014W	3.2697	8.78496	1.33428	0.427195	No		Putative protein of unknown function
YCL025C	AGP1	3.50333	7.99182	1.26303	0.427195	No		Low-affinity amino acid permease with broad substrate range, involved in uptake of asparagine, glutamine, and other amino acids; expression is regulated by the SPS plasma membrane amino acid sensor system (Ssy1p-Ptr3p-Ssy5p)
YPR070W	MED1	2.45796	11.6955	1.55926	0.0597025	No		Subunit of the RNA polymerase II mediator complex; associates with core polymerase subunits to form the RNA polymerase II holoenzyme; essential for transcriptional regulation
YJL026W	RNR2	-4.79957	5.59191	2.31902	0	No		Ribonucleotide-diphosphate reductase (RNR), small subunit; the RNR complex catalyzes the rate-limiting step in dNTP synthesis and is regulated by DNA replication and DNA damage checkpoint pathways via localization of the small subunits
YGR100W	MDR1	1.74213	14.3034	1.71712	0.0263162	No		Cytoplasmic GTPase-activating protein for Ypt/Rab transport GTPases Ypt6p, Ypt31p and Sec4p; involved in recycling of internalized proteins and regulation of Golgi secretory function
YLR071C	RGR1	1.47995	15.2144	1.76929	0.0263162	No		Component of RNA polymerase II holoenzyme/mediator complex; affects chromatin structure and transcriptional regulation of diverse genes; required for glucose repression, HO repression, RME1 repression and sporulation
YGR168C	YGR168C	-4.37612	6.85562	2.27363	0	No		Putative protein of unknown function; YGR168C is not an essential gene
YDL157C	YDL157C	2.50035	11.54	1.52477	0.0597025	No		Putative protein of unknown function; the authentic, non-tagged protein is detected in highly purified mitochondria in high-throughput studies
YHR208W	BAT1	-0.799453	18.3618	2.0936	0	No		Mitochondrial branched-chain amino acid aminotransferase, homolog of murine ECA39; highly expressed during logarithmic phase and repressed during stationary phase
YKL183W	LOT5	0.845668	17.1407	1.89205	0	No		Protein of unknown function; gene expression increases in cultures shifted to a lower temperature
YNL224C	SQS1	3.28393	8.73588	1.26867	0.427195	No		Protein of unknown function; overexpression antagonizes the suppression of splicing defects by spp382 mutants; green fluorescent protein (GFP)-fusion protein localizes to both the cytoplasm and the nucleus
YBR070C	ALG14	-2.79676	12.3747	2.17136	0	No		Component of UDP-GlcNAc transferase required for the second step of dolichyl-linked oligosaccharide synthesis; anchors the catalytic subunit Alg13p to the ER membrane; similar to bacterial and human glycosyltransferases
YCR079W	PTC6	2.5522	11.35	1.47409	0.174945	No		Phosphoprotein phosphatase type 2C similar to mammalian PP1Ks; involved in mitophagy; localized to mitochondrial inner membrane space; null mutant is sensitive to rapamycin
YDR527W	RBA50	2.51533	11.4851	1.46983	0.174945	No		Protein involved in transcription; interacts with RNA polymerase II subunits Rpb2p, Rpb3, and Rpb11p; has similarity to human RPAP1
YJL020C	BBC1	1.89312	13.7622	1.61184	0.0597025	No		Protein possibly involved in assembly of actin patches; interacts with an actin assembly factor Las17p and with the SH3 domains of Type I myosins Myo3p and Myo5p; localized predominantly to cortical actin patches
YPR121W	THI22	2.45711	11.6986	1.47896	0.174945	No		Protein with similarity to hydroxymethylpyrimidine phosphate kinases; member of a gene family with THI20 and THI21; not required for thiamine biosynthesis
YOR161C	PNS1	2.72602	10.7162	1.37477	0.174945	No		Protein of unknown function; has similarity to Torpedo californica tCTL1p, which is postulated to be a choline transporter, neither null mutation nor overexpression affects choline transport
YDR307W	YDR307W	0.463608	18.0054	1.91145	0	No		Putative protein of unknown function
YIL142W	CCT2	-2.25099	14.3583	2.09437	0	No		Subunit beta of the cytosolic chaperonin Cct ring complex, related to Tcp1p, required for the assembly of actin and tubulins in vivo
YKL057C	NUP120	2.02551	13.2818	1.57189	0.0597025	No		Subunit of the Nup84p subcomplex of the nuclear pore complex (NPC), required for even distribution of NPCs around the nuclear envelope, involved in establishment of a normal nucleocytoplasmic concentration gradient of the GTPase Gsp1p
YOL077W-A	ATP19	0.215989	18.407	1.91703	0	No		Subunit k of the mitochondrial F1F0 ATP synthase, which is a large enzyme complex required for ATP synthesis; associated only with the dimeric form of ATP synthase
YGL233W	SEC15	0.911767	16.965	1.78237	0.0263162	No		Essential 113kDa subunit of the exocyst complex (Sec3p, Sec5p, Sec6p, Sec8p, Sec10p, Sec15p, Exo70p, and Exo84p), which mediates polarized targeting of vesicles to active sites of exocytosis; Sec15p associates with Sec4p and vesicles
YMR110C	HFD1	-4.74851	5.73798	2.13214	0	No		Putative fatty aldehyde dehydrogenase, located in the mitochondrial outer membrane and also in lipid particles; has similarity to human fatty aldehyde dehydrogenase (FALDH) which is implicated in Sjogren-Larsson syndrome
YHR017W	YSC83	0.635089	17.6512	1.86579	0.0263162	No		Non-essential mitochondrial protein of unknown function; mRNA induced during meiosis, peaking between mid to late prophase of meiosis I; similar to S. douglasii YSD83
YDR188W	CCT6	0.343936	18.2166	1.8852	0	No		Subunit of the cytosolic chaperonin Cct ring complex, related to Tcp1p, essential protein that is required for the assembly of actin and tubulins in vivo; contains an ATP-binding motif
YDR439W	LRS4	1.88864	13.7784	1.57903	0.0597025	No		Protein involved in rDNA silencing; positively charged coiled-coil protein with limited similarity to myosin
YBL011W	SCT1	2.65365	10.9795	1.36103	0.174945	No		Glycerol 3-phosphate/dihydroxyacetone phosphate dual substrate-specific sn-1 acyltransferase of the glycerolipid biosynthesis pathway, prefers 16-carbon fatty acids, similar to Gpt2p, gene is constitutively transcribed
YDR277C	MTH1	0.93032	16.9144	1.76668	0.0263162	No		Negative regulator of the glucose-sensing signal transduction pathway, required for repression of transcription by Rgt1p; interacts with Rgt1p and the Snf3p and Rgt2p glucose sensors; phosphorylated by Yck1p, triggering Mth1p degradation
YLR118C	APT1	2.86278	10.2218	1.31276	0.427195	No		Acyl-protein thioesterase responsible for depalmitoylation of Gpa1p; green fluorescent protein (GFP)-fusion protein localizes to both the cytoplasm and nucleus and is induced in response to the DNA-damaging agent MMS
YNR028W	CPR8	0.94775	16.8664	1.75689	0.0263162	No		Peptidyl-prolyl cis-trans isomerase (cyclophilin), catalyzes the cis-trans isomerization of peptide bonds N-terminal to proline residues; similarity to Cpr4p suggests a potential role in the secretory pathway
YDR108W	GSG1	1.04024	16.6044	1.74472	0.0263162	No		Subunit of TRAPP (transport protein particle), a multi-subunit complex involved in targeting and/or fusion of ER-to-Golgi transport vesicles with their acceptor compartment; protein has late meiotic role, following DNA replication
YDR480W	DIG2	2.72619	10.7156	1.32868	0.427195	No		Regulatory protein of unknown function, pheromone-inducible, involved in the regulation of mating-specific genes and the invasive growth pathway, required for MAP-kinase imposed repression, inhibits pheromone-responsive transcription
YHR056C	RSC30	1.21601	16.0747	1.68629	0.0263162	No		Component of the RSC chromatin remodeling complex; non-essential gene required for regulation of ribosomal protein genes and the cell wall/stress response; highly similar to Rsc3p; null mutants are osmosensitive
YOR037W	CYC2	0.700738	17.5005	1.77562	0.0263162	No		Mitochondrial peripheral inner membrane protein, contains a FAD cofactor in a domain exposed in the intermembrane space; exhibits redox activity in vitro; likely participates in ligation of heme to acytochromes c and c1 (Cyc1p and Cyt1p)
YCL039W	GID7	3.12098	9.30302	1.20929	0.427195	No		Protein of unknown function, involved in proteasome-dependent catabolite inactivation of fructose-1,6-bisphosphatase; contains six WD40 repeats; computational analysis suggests that Gid7p and Moh1p have similar functions
YAL053W	FLC2	-0.165247	18.7349	1.91829	0	No		Putative FAD transporter; required for uptake of FAD into endoplasmic reticulum; involved in cell wall maintenance
YCR087C-A	YCR087C-A	1.30831	15.7819	1.66285	0.0597025	No		Putative protein of unknown function; green fluorescent protein (GFP)-fusion protein localizes to the nucleolus; YCR087C-A is not an essential gene
YOR011W	AUS1	2.093	13.0354	1.48554	0.174945	No		Transporter of the ATP-binding cassette family, involved in uptake of sterols and anaerobic growth
YGL238W	CSE1	0.607673	17.7117	1.78344	0.0263162	No		Nuclear envelope protein that mediates the nuclear export of importin alpha (Srp1p), homolog of metazoan CAS protein, required for accurate chromosome segregation
YBL016W	FUS3	2.69749	10.8198	1.30732	0.427195	No		Mitogen-activated protein kinase involved in mating pheromone response; activated by phosphorylation by Ste7p; provides specificity during the mating vs. filamentous growth response by phosphorylating transcriptional and cytoplasmic targets
YPL070W	MUK1	1.73945	14.3129	1.56294	0.0597025	No		Protein of unknown function, localized to the cytoplasm; computational analysis of large-scale protein-protein interaction data suggests a possible role in transcriptional regulation
YBR231C	SWC5	-1.03303	17.9468	1.95623	0	No		Protein of unknown function, component of the SWR1 complex, which exchanges histone variant H2AZ (Htz1p) for chromatin-bound histone H2A
YKL064W	MNR2	1.38185	15.5421	1.61297	0.0597025	No		Putative magnesium transporter; has similarity to Alr1p and Alr2p, which mediate influx of Mg2+ and other divalent cations
YOL129W	VPS68	1.5244	15.0633	1.59151	0.0597025	No		Vacuolar membrane protein of unknown function involved in vacuolar protein sorting; also detected in the mitochondria
YKL164C	PIR1	-0.0686429	18.6879	1.86784	0.0263162	No		O-glycosylated protein required for cell wall stability; attached to the cell wall via beta-1,3-glucan; mediates mitochondrial translocation of Apn1p; expression regulated by the cell integrity pathway and by Swi5p during the cell cycle
YLR059C	REX2	0.721079	17.4522	1.71764	0.0263162	No		RNA exonuclease, required for U4 snRNA maturation; functions redundantly with Rnh70p in 5.8S rRNA maturation, and with Rnh70p and Rex3p in processing of U5 snRNA and RNase P RNA; member of RNase D family of exonucleases
YDR406W	PDR15	-0.615778	18.5926	1.8969	0	No		ATP binding cassette (ABC) transporter of the plasma membrane; general stress response factor implicated in cellular detoxification; target of Pdr1p, Pdr3p and Pdr8p transcription regulators; promoter contains a PDR responsive element
YER086W	ILV1	-2.11011	14.8526	1.9515	0	No		Threonine deaminase, catalyzes the first step in isoleucine biosynthesis; expression is under general amino acid control; ILV1 locus exhibits highly positioned nucleosomes whose organization is independent of known ILV1 regulation
YJL048C	UBX6	1.15748	16.2554	1.62765	0.0597025	No		UBX (ubiquitin regulatory X) domain-containing protein that interacts with Cdc48p, transcription is repressed when cells are grown in media containing inositol and choline
YBL022C	PIM1	1.37122	15.5771	1.59405	0.0597025	No		Mitochondrial ATP-dependent protease involved in intramitochondrial proteolysis; involved in degradation of misfolded proteins in mitochondria; required for bigenesis and maintenance of mitochondria
YPL026C	SKS1	-0.33303	18.7537	1.85591	0.0263162	No		Putative serine/threonine protein kinase; involved in the adaptation to low concentrations of glucose independent of the SNF3 regulated pathway
YBR286W	APE3	0.273289	18.3264	1.76057	0.0263162	No		Vacuolar aminopeptidase Y, processed to mature form by Prb1p
YER083C	GET2	-0.0471697	18.674	1.79107	0.0263162	No		Subunit of the GET complex; required for meiotic nuclear division and for the retrieval of HDEL proteins from the Golgi to the ER in an ERD2 dependent fashion; may be involved in cell wall function
YGL191W	COX13	1.54228	15.0021	1.55367	0.0597025	No		Subunit VIa of cytochrome c oxidase, which is the terminal member of the mitochondrial inner membrane electron transport chain; not essential for cytochrome c oxidase activity but may modulate activity in response to ATP
YDR498C	SEC20	1.5678	14.9143	1.54951	0.0597025	No		Membrane glycoprotein v-SNARE involved in retrograde transport from the Golgi to the ER; required for N- and O-glycosylation in the Golgi but not in the ER; forms a complex with the cytosolic Tip20p
YGR199W	PMT6	0.669835	17.5724	1.69572	0.0263162	No		Protein O-mannosyltransferase, transfers mannose from dolichyl phosphate-D-mannose to protein serine/threonine residues of secretory proteins; reaction is essential for cell wall rigidity; member of a family of mannosyltransferases
YLR268W	SEC22	-2.24576	14.3769	1.92238	0	No		R-SNARE protein; assembles into SNARE complex with Bet1p, Bos1p and Sed5p; cycles between the ER and Golgi complex; involved in anterograde and retrograde transport between the ER and Golgi; synaptobrevin homolog
YNL169C	PSD1	1.32208	15.7374	1.58243	0.0597025	No		Phosphatidylserine decarboxylase of the mitochondrial inner membrane, converts phosphatidylserine to phosphatidylethanolamine
YDR151C	CTH1	1.97366	13.4705	1.40959	0.174945	No		Member of the CCCH zinc finger family; has similarity to mammalian Tis11 protein, which activates transcription and also has a role in mRNA degradation; may function with Tis11p in iron homeostasis
YDR148C	KGD2	-5.65764	3.41424	1.99572	0	No		Dihydrolipoyl transsuccinylase, a component of the mitochondrial alpha-ketoglutarate dehydrogenase complex, which catalyzes a step in the tricarboxylic acid (TCA) cycle, the oxidative decarboxylation of alpha-ketoglutarate to succinyl-CoA
YBR101C	FES1	0.31754	18.2589	1.72867	0.0263162	No		Hsp70 (Ssa1p) nucleotide exchange factor, cytosolic homolog of Sil1p, which is the nucleotide exchange factor for BiP (Kar2p) in the endoplasmic reticulum
YNL291C	MID1	1.21717	16.0711	1.58318	0.0597025	No		N-glycosylated integral membrane protein of the ER membrane and plasma membrane, functions as a stretch-activated Ca2+-permeable cation channel required for Ca2+ influx stimulated by pheromone; interacts with Cch1p; forms an oligomer
YOR299W	BUD7	2.36978	12.0194	1.31174	0.427195	No		Member of the Chs5p-Arf1p-binding proteins (ChAPs), a group of 4 related, interacting proteins (Bch1p, Fmp50p, Bud7p, Chs6p) that mediate export of specific cargo proteins, including chitin synthase Chs3p, from the Golgi to plasma membrane
YOR008C	SLG1	1.80312	14.0859	1.46	0.174945	No		Sensor-transducer of the stress-activated PKC1-MPK1 kinase pathway involved in maintenance of cell wall integrity; involved in organization of the actin cytoskeleton; secretory pathway Wsc1p is required for the arrest of secretion response
YCL029C	BIK1	1.70822	14.4236	1.48509	0.174945	No		Microtubule-associated protein, component of the interface between microtubules and kinetochore, involved in sister chromatid separation; essential in polyploid cells but not in haploid or diploid cells; ortholog of mammalian CLIP-170
YPL145C	KES1	0.366858	18.1785	1.68738	0.0263162	No		Member of the oxysterol binding protein family, which includes seven yeast homologs; involved in negative regulation of Sec14p-dependent Golgi complex secretory functions, peripheral membrane protein that localizes to the Golgi complex
YGL136C	MRM2	1.85767	13.89	1.39875	0.174945	No		Mitochondrial 21S rRNA methyltransferase, required for methylation of U(2791) in 21S rRNA; MRM2 deletion confers thermosensitive respiration and loss of mitochondrial DNA; has similarity to Spb1p and Trm7p, and to E. coli FtsJ/RrmJ
YJL125C	GCD14	2.63396	11.0512	1.21468	0.427195	No		Subunit of tRNA (1-methyladenosine) methyltransferase, with Gcd10p, required for the modification of the adenine at position 58 in tRNAs, especially tRNAi-Met; first identified as a negative regulator of GCN4 expression
YGL257C	MNT2	0.609371	17.708	1.66924	0.0597025	No		Mannosyltransferase involved in adding the 4th and 5th mannose residues of O-linked glycans
YKL035W	UGP1	1.19888	16.128	1.56771	0.0597025	No		UDP-glucose pyrophosphorylase (UGPase), catalyses the reversible formation of UDP-Glc from glucose 1-phosphate and UTP, involved in a wide variety of metabolic pathways, expression modulated by Pho85p through Pho4p
YAL061W	BDH2	-0.240459	18.7534	1.76551	0.0263162	No		Putative medium-chain alcohol dehydrogenase with similarity to BDH1; transcription induced by constitutively active PDR1 and PDR3; BDH2 is an essential gene
YLR356W	YLR356W	-1.09364	17.8198	1.80072	0.0263162	No		Putative protein of unknown function with similarity to SCM4; green fluorescent protein (GFP)-fusion protein localizes to mitochondria; YLR356W is not an essential gene
YOL152W	FRE7	0.773665	17.324	1.60836	0.0597025	No		Putative ferric reductase with similarity to Fre2p; expression induced by low copper levels
YLR153C	ACS2	-2.34996	14.0052	1.86805	0.0263162	No		Acetyl-coA synthetase isoform which, along with Acs1p, is the nuclear source of acetyl-coA for histone acetylation; mutants affect global transcription; required for growth on glucose; expressed under anaerobic conditions
YDL072C	YET3	-1.40135	17.0716	1.78207	0.0263162	No		Protein of unknown function; YET3 null mutant decreases the level of secreted invertase; homolog of human BAP31 protein
YML107C	PML39	0.639981	17.6402	1.60743	0.0597025	No		Protein required for nuclear retention of unspliced pre-mRNAs along with Mlp1p and Pml1p; anchored to nuclear pore complex via Mlp1p and Mlp2p; found with the subset of nuclear pores farthest from the nucleolus; may interact with ribosomes
YGR054W	YGR054W	2.08924	13.0491	1.30354	0.427195	No		Eukaryotic initiation factor (eIF) 2A; associates specifically with both 40S subunits and 80 S ribosomes, and interacts genetically with both eIF5b and eIF4E; homologous to mammalian eIF2A
YNR038W	DBP6	-1.08437	17.8397	1.7381	0.0263162	No		Essential protein involved in ribosome biogenesis; putative ATP-dependent RNA helicase of the DEAD-box protein family
YGL053W	PRM8	-1.07789	17.8535	1.73172	0.0263162	No		Pheromone-regulated protein with 2 predicted transmembrane segments and an FF sequence, a motif involved in COPII binding; forms a complex with Prp9p in the ER; member of DUP240 gene family
YGL043W	DST1	2.27225	12.3779	1.19938	0.427195	No		General transcription elongation factor TFIIS, enables RNA polymerase II to read through blocks to elongation by stimulating cleavage of nascent transcripts stalled at transcription arrest sites
YMR043W	MCM1	1.8418	13.9471	1.3233	0.427195	No		Transcription factor involved in cell-type-specific transcription and pheromone response; plays a central role in the formation of both repressor and activator complexes
YIR021W	MRS1	1.35657	15.6251	1.43498	0.174945	No		Protein required for the splicing of two mitochondrial group I introns (BI3 in COB and AI5beta in COX1); forms a splicing complex, containing four subunits of Mrs1p and two subunits of the BI3-encoded maturase, that binds to the BI3 RNA
YMR157C	FMP39	1.09052	16.457	1.50024	0.174945	No		Putative protein of unknown function; the authentic, non-tagged protein is detected in highly purified mitochondria in high-throughput studies
YDR062W	LCB2	-5.21247	4.47744	1.8205	0.0263162	No		Component of serine palmitoyltransferase, responsible along with Lcb1p for the first committed step in sphingolipid synthesis, which is the condensation of serine with palmitoyl-CoA to form 3-ketosphinganine
YGR092W	DBF2	1.42532	15.398	1.39187	0.174945	No		Ser/Thr kinase involved in transcription and stress response; functions as part of a network of genes in exit from mitosis; localization is cell cycle regulated; activated by Cdc15p during the exit from mitosis
YLR191W	PEX13	-0.498905	18.6892	1.67729	0.0597025	No		Integral peroxisomal membrane receptor for the PTS1 peroxisomal matrix protein signal recognition factor Pex5p, required for the translocation of peroxisomal matrix proteins, also interacts with Pex7p and Pex14p, contains a C-terminal SH3 domain
YDR472W	TRS31	-0.48688	18.6968	1.65693	0.0597025	No		One of 10 subunits of the transport protein particle (TRAPP) complex of the cis-Golgi which mediates vesicle docking and fusion; involved in endoplasmic reticulum (ER) to Golgi membrane traffic
YPR198W	SGE1	-0.852121	18.2793	1.6804	0.0597025	No		Membrane-associated multidrug transporter, acts as an extrusion permease, member of the drug-resistance protein family within the major facilitator superfamily (MFS), partial multicopy suppressor of gal11 mutations
YHR054C	YHR054C	1.29505	15.8245	1.39508	0.174945	No		Putative protein of unknown function
YJL163C	YJL163C	1.50285	15.1368	1.3582	0.174945	No		Putative protein of unknown function
YHR172W	SPC97	-1.51702	16.7505	1.68849	0.0263162	No		Component of the microtubule-nucleating Tub4p (gamma-tubulin) complex; interacts with Spc110p at the spindle pole body (SPB) inner plaque and with Spc72p at the SPB outer plaque
YPR172W	YPR172W	-0.795216	18.3681	1.64701	0.0597025	No		Protein of unknown function, transcriptionally activated by Yrm1p along with genes involved in multidrug resistance
YMR221C	YMR221C	0.162923	18.4748	1.56946	0.0597025	No		Putative protein of unknown function; the authentic, non-tagged protein is detected in highly purified mitochondria in high-throughput studies
YOR184W	SER1	-1.33817	17.2384	1.67072	0.0597025	No		3-phosphoserine aminotransferase, catalyzes the formation of phosphoserine from 3-phosphohydroxypyruvate, required for serine and glycine biosynthesis; regulated by the general control of amino acid biosynthesis mediated by Gcn4p
YPL067C	YPL067C	0.0924133	18.5541	1.57268	0.0597025	No		Putative protein of unknown function; green fluorescent protein (GFP)-fusion protein localizes to the cytoplasm; YPL067C is not an essential gene
YAR062W	YAR062W	1.03995	16.6053	1.43029	0.174945	No		Hypothetical protein
YML100W	TSL1	1.07803	16.4939	1.41531	0.174945	No		Large subunit of trehalose 6-phosphate synthase (Tps1p)/phosphatase (Tps2p) complex, which converts uridine-5'-diphosphoglucose and glucose 6-phosphate to trehalose, homologous to Tps3p and may share function
YPR040W	TIP41	1.57088	14.9037	1.31587	0.427195	No		Protein that interacts physically and genetically with Tap42p, which regulates protein phosphatase 2A; component of the TOR (target of rapamycin) signaling pathway
YGL198W	YIP4	1.88324	13.7979	1.23996	0.427195	No		Protein that interacts with Rab GTPases, localized to late Golgi vesicles; computational analysis of large-scale protein-protein interaction data suggests a possible role in vesicle-mediated transport
YHR115C	DMA1	0.610584	17.7053	1.50104	0.174945	No		Protein involved in regulating spindle position and orientation, functionally redundant with Dma2p; homolog of S. pombe Dma1 and H. sapiens Chfr
YLR019W	PSR2	1.7799	14.1689	1.25726	0.427195	No		Functionally redundant Psr1p homolog, a plasma membrane phosphatase involved in the general stress response; required with Psr1p and Whi2p for full activation of STRE-mediated gene expression, possibly through dephosphorylation of Msn2p
YOL124C	TRM11	2.00895	13.3421	1.20359	0.427195	No		Catalytic subunit of an adoMet-dependent tRNA methyltransferase complex (Trm11p-Trm112p), required for the methylation of the guanosine nucleotide at position 10 (m2G10) in tRNAs; contains a THUMP domain and a methyltransferase domain
YBR163W	DEM1	1.72539	14.3628	1.27442	0.427195	No		Protein of unknown function, shows similarity to RNA-processing protein Pta1p
YHR120W	MSH1	0.33044	18.2384	1.52775	0.0597025	No		DNA-binding protein of the mitochondria involved in repair of mitochondrial DNA, has ATPase activity and binds to DNA mismatches; has homology to E. coli MutS; transcription is induced during meiosis
YBR017C	KAP104	1.72291	14.3716	1.26559	0.427195	No		Transportin, cytosolic karyopherin beta 2 involved in delivery of heterogeneous nuclear ribonucleoproteins to the nucleoplasm, binds rg-nuclear localization signals on Nab2p and Hrp1p, plays a role in cell-cycle progression
YEL036C	ANP1	1.75528	14.2567	1.24336	0.427195	No		Subunit of the alpha-1,6 mannosyltransferase complex; type II membrane protein; has a role in retention of glycosyltransferases in the Golgi; involved in osmotic sensitivity and resistance to aminonitrophenyl propanediol
YOR220W	WSP1	-0.893496	18.2098	1.59776	0.0597025	No		Protein of unknown function; green fluorescent protein (GFP)-fusion protein localizes to the cytoplasm and is induced in response to the DNA-damaging agent MMS
YNL158W	PGA1	-0.350807	18.7508	1.56358	0.0597025	No		Essential protein required for maturation of Gas1p and Pho8p; green fluorescent protein (GFP)-fusion protein localizes to the nuclear periphery; has synthetic genetic interations with secretory pathway genes
YGL122C	NAB2	0.928467	16.9195	1.36864	0.174945	No		Nuclear polyadenylated RNA-binding protein; autoregulates mRNA levels; related to human hnRNPs; has nuclear localization signal sequence that binds to Kap104p; required for poly(A) tail length control and nuclear mRNA export
YCR030C	SYP1	-0.813335	18.3407	1.57808	0.0597025	No		Protein with a potential role in actin cytoskeletal organization; overexpression suppresses a pfy1 (profilin) null mutation
YJL123C	MTC1	1.62689	14.7093	1.19642	0.427195	No		Protein of unknown function that may interact with ribosomes; green fluorescent protein (GFP)-fusion protein localizes to the cytoplasm and to COPI-coated vesicles (early Golgi); YJL123C is a non-essential gene
YNL008C	ASI3	0.126092	18.5178	1.46757	0.174945	No		Putative integral membrane E3 ubiquitin ligase; acts with Asi1p and Asi2p to ensure the fidelity of SPS-sensor signalling by maintaining the dormant repressed state of gene expression in the absence of inducing signals
YPR182W	SMX3	0.64437	17.6304	1.36416	0.174945	No		Core Sm protein Sm F; part of heteroheptameric complex (with Smb1p, Smd1p, Smd2p, Smd3p, Sme1p, and Smx2p) that is part of the spliceosomal U1, U2, U4, and U5 snRNPs; homolog of human Sm F
YAL027W	SAW1	1.35133	15.6423	1.24297	0.427195	No		Putative protein of unknown function; green fluorescent protein (GFP)-fusion protein localizes to the nucleus; YAL027W is a non-essential gene
YIL117C	PRM5	-4.26568	7.20413	1.60495	0.0597025	No		Pheromone-regulated protein, predicted to have 1 transmembrane segment; induced during cell integrity signaling
YHR069C	RRP4	0.139009	18.5031	1.38452	0.174945	No		Protein involved in rRNA processing; component of the exosome 3->5 exonuclease complex with Rrp41p, Rrp42p, Rrp43p and Dis3p
YKL034W	TUL1	0.144662	18.4965	1.38101	0.174945	No		Golgi-localized RING-finger ubiquitin ligase (E3), involved in ubiquitinating and sorting membrane proteins that contain polar transmembrane domains to multivesicular bodies for delivery to the vacuole for quality control purposes
YJR007W	SUI2	-2.58487	13.1531	1.56105	0.0597025	No		Alpha subunit of the translation initiation factor eIF2, involved in the identification of the start codon; phosphorylation of Ser51 is required for regulation of translation by inhibiting the exchange of GDP for GTP
YMR243C	ZRC1	0.698345	17.5061	1.32072	0.427195	No		Vacuolar membrane zinc transporter, transports zinc from the cytosol into the vacuole for storage; also has a role in resistance to zinc shock resulting from a sudden influx of zinc into the cytoplasm
YKR091W	SRL3	0.0151131	18.6268	1.39639	0.174945	No		Cytoplasmic protein that, when overexpressed, suppresses the lethality of a rad53 null mutation; potential Cdc28p substrate
YKL211C	TRP3	-3.15731	11.0494	1.55633	0.0597025	No		Bifunctional enzyme exhibiting both indole-3-glycerol-phosphate synthase and anthranilate synthase activities, forms multifunctional hetero-oligomeric anthranilate synthase:indole-3-glycerol phosphate synthase enzyme complex with Trp2p
YJL174W	KRE9	-0.0242281	18.6578	1.38159	0.174945	No		Glycoprotein involved in cell wall beta-glucan assembly; null mutation leads to severe growth defects, aberrant multibudded morphology, and mating defects
YKL151C	YKL151C	-4.16318	7.53433	1.5352	0.0597025	No		Putative protein of unknown function; green fluorescent protein (GFP)-fusion protein localizes to the cytoplasm
YGR060W	ERG25	0.115695	18.5293	1.34879	0.174945	No		C-4 methyl sterol oxidase, catalyzes the first of three steps required to remove two C-4 methyl groups from an intermediate in ergosterol biosynthesis; mutants accumulate the sterol intermediate 4,4-dimethylzymosterol
YER045C	ACA1	0.829647	17.1822	1.23487	0.427195	No		Basic leucine zipper (bZIP) transcription factor of the ATF/CREB family, may regulate transcription of genes involved in utilization of non-optimal carbon sources
YOL115W	PAP2	0.573313	17.7855	1.28536	0.427195	No		Catalytic subunit of TRAMP (Trf4/Pap2p-Mtr4p-Air1p/2p), a nuclear poly (A) polymerase complex involved in RNA quality control; catalyzes polyadenylation of unmodified tRNAs, and snoRNA and rRNA precursors; disputed role as a DNA polymerase
YGR038W	ORM1	-2.67834	12.8104	1.43351	0.174945	No		Evolutionarily conserved protein with similarity to Orm2p, required for resistance to agents that induce the unfolded protein response; human ortholog is located in the endoplasmic reticulum
YKL150W	MCR1	-4.41522	6.73404	1.4157	0.174945	No		Mitochondrial NADH-cytochrome b5 reductase, involved in ergosterol biosynthesis
YJL149W	YJL149W	-1.06851	17.8734	1.33575	0.427195	No		Putative SCF ubiquitin ligase F-box protein of unknown function; interacts physically with both Cdc53p and Skp1 and genetically with CDC34; similar to putative F-box protein YDR131C; YJL149W is a non-essential gene
YBR071W	YBR071W	0.0525036	18.5936	1.24421	0.427195	No		Putative protein of unknown function; (GFP)-fusion and epitope-tagged proteins localize to the cytoplasm; mRNA expression may be regulated by the cell cycle and/or cell wall stress
YOL148C	SPT20	0.14341	18.498	1.21536	0.427195	No		Subunit of the SAGA transcriptional regulatory complex, involved in maintaining the integrity of the complex
YLR451W	LEU3	0.220866	18.4005	1.19929	0.427195	No		Zinc-finger transcription factor that regulates genes involved in branched chain amino acid biosynthesis and ammonia assimilation; positively regulated by alpha-isopropylmalate, an intermediate in leucine biosynthesis
YPL180W	TCO89	0.228992	18.3894	1.19307	0.427195	No		Subunit of TORC1 (Tor1p or Tor2p-Kog1p-Lst8p-Tco89p), a complex that regulates growth in response to nutrient availability; cooperates with Ssd1p in the maintenance of cellular integrity; deletion strains are hypersensitive to rapamycin
YPR154W	PIN3	-2.14979	14.7146	1.34017	0.427195	No		Protein that induces appearance of [PIN+] prion when overproduced
YNR043W	MVD1	-0.579239	18.6272	1.26114	0.427195	No		Mevalonate pyrophosphate decarboxylase, essential enzyme involved in the biosynthesis of isoprenoids and sterols, including ergosterol; acts as a homodimer
YPL216W	YPL216W	-0.583871	18.623	1.2305	0.427195	No		Putative protein of unknown function; YPL216W is not an essential gene
YFR051C	RET2	-1.17935	17.6282	1.26143	0.427195	No		Delta subunit of the coatomer complex (COPI), which coats Golgi-derived transport vesicles; involved in retrograde transport between Golgi and ER
YOR051C	YOR29-02	-0.774973	18.3977	1.20375	0.427195	No		Nuclear protein that inhibits replication of Brome mosaic virus in S. cerevisiae, which is a model system for studying replication of positive-strand RNA viruses in their natural hosts
YJL001W	PRE3	-3.95273	8.23195	1.25525	0.427195	No		20S proteasome beta-type subunit, responsible for cleavage after acidic residues in peptides
YDR517W	GRH1	-2.60793	13.0687	1.191	0.427195	No		Protein involved in the spindle assembly checkpoint; homolog of human GRASP65, which is a Golgi localized protein that functions in postmitotic reassembly of Golgi stacks
YLR148W	PEP3	-5.6432	3.44646	1.21259	0.427195	No		Vacuolar peripheral membrane protein that promotes vesicular docking/fusion reactions in conjunction with SNARE proteins, required for vacuolar biogenesis, forms complex with Pep5p that mediates protein transport to the vacuole
